# Supplementary material for: Revealing proteome-level functional redundancy in the human gut microbiome using ultra-deep metaproteomics
Source: Nat Commun. 2023 Jun 10;14:3428. doi: 10.1038/s41467-023-39149-2 (PMC10257714; doi:10.1038/s41467-023-39149-2)
Supplement: Supplementary file 4 — Source data [file 41467_2023_39149_MOESM4_ESM.xlsx]

## Sheet: Fig2e
network type	dilution rate	which_replicate	Diversity / pool size
Metagenomics	0.1	0	0.25
Metagenomics	0.1	1	0.2
Metagenomics	0.1	2	0.19
Metagenomics	0.1	3	0.21
Metagenomics	0.1	4	0.2
Metagenomics	0.1	5	0.24
Metagenomics	0.1	6	0.21
Metagenomics	0.1	7	0.17
Metagenomics	0.1	8	0.27
Metagenomics	0.1	9	0.22
Metagenomics	0.1	10	0.25
Metagenomics	0.1	11	0.23
Metagenomics	0.1	12	0.24
Metagenomics	0.1	13	0.21
Metagenomics	0.1	14	0.2
Metagenomics	0.1	15	0.21
Metagenomics	0.1	16	0.24
Metagenomics	0.1	17	0.23
Metagenomics	0.1	18	0.18
Metagenomics	0.1	19	0.19
Metagenomics	0.1	20	0.22
Metagenomics	0.1	21	0.27
Metagenomics	0.1	22	0.18
Metagenomics	0.1	23	0.22
Metagenomics	0.1	24	0.23
Metagenomics	0.1	25	0.22
Metagenomics	0.1	26	0.26
Metagenomics	0.1	27	0.22
Metagenomics	0.1	28	0.21
Metagenomics	0.1	29	0.23
Metagenomics	0.1	30	0.21
Metagenomics	0.1	31	0.24
Metagenomics	0.1	32	0.24
Metagenomics	0.1	33	0.25
Metagenomics	0.1	34	0.3
Metagenomics	0.1	35	0.28
Metagenomics	0.1	36	0.23
Metagenomics	0.1	37	0.22
Metagenomics	0.1	38	0.22
Metagenomics	0.1	39	0.2
Metagenomics	0.1	40	0.23
Metagenomics	0.1	41	0.24
Metagenomics	0.1	42	0.24
Metagenomics	0.1	43	0.25
Metagenomics	0.1	44	0.19
Metagenomics	0.1	45	0.18
Metagenomics	0.1	46	0.23
Metagenomics	0.1	47	0.23
Metagenomics	0.1	48	0.25
Metagenomics	0.1	49	0.25
Metagenomics	0.1	50	0.28
Metagenomics	0.1	51	0.27
Metagenomics	0.1	52	0.26
Metagenomics	0.1	53	0.24
Metagenomics	0.1	54	0.21
Metagenomics	0.1	55	0.21
Metagenomics	0.1	56	0.26
Metagenomics	0.1	57	0.23
Metagenomics	0.1	58	0.23
Metagenomics	0.1	59	0.25
Metagenomics	0.1	60	0.21
Metagenomics	0.1	61	0.2
Metagenomics	0.1	62	0.23
Metagenomics	0.1	63	0.21
Metagenomics	0.1	64	0.22
Metagenomics	0.1	65	0.21
Metagenomics	0.1	66	0.22
Metagenomics	0.1	67	0.25
Metagenomics	0.1	68	0.25
Metagenomics	0.1	69	0.22
Metagenomics	0.1	70	0.25
Metagenomics	0.1	71	0.24
Metagenomics	0.1	72	0.2
Metagenomics	0.1	73	0.2
Metagenomics	0.1	74	0.24
Metagenomics	0.1	75	0.19
Metagenomics	0.1	76	0.28
Metagenomics	0.1	77	0.24
Metagenomics	0.1	78	0.27
Metagenomics	0.1	79	0.28
Metagenomics	0.1	80	0.23
Metagenomics	0.1	81	0.18
Metagenomics	0.1	82	0.22
Metagenomics	0.1	83	0.21
Metagenomics	0.1	84	0.22
Metagenomics	0.1	85	0.22
Metagenomics	0.1	86	0.23
Metagenomics	0.1	87	0.21
Metagenomics	0.1	88	0.23
Metagenomics	0.1	89	0.22
Metagenomics	0.1	90	0.22
Metagenomics	0.1	91	0.25
Metagenomics	0.1	92	0.24
Metagenomics	0.1	93	0.21
Metagenomics	0.1	94	0.28
Metagenomics	0.1	95	0.21
Metagenomics	0.1	96	0.17
Metagenomics	0.1	97	0.18
Metagenomics	0.1	98	0.27
Metagenomics	0.1	99	0.26
Metagenomics	0.15	0	0.24
Metagenomics	0.15	1	0.26
Metagenomics	0.15	2	0.22
Metagenomics	0.15	3	0.21
Metagenomics	0.15	4	0.17
Metagenomics	0.15	5	0.2
Metagenomics	0.15	6	0.28
Metagenomics	0.15	7	0.23
Metagenomics	0.15	8	0.25
Metagenomics	0.15	9	0.26
Metagenomics	0.15	10	0.27
Metagenomics	0.15	11	0.19
Metagenomics	0.15	12	0.29
Metagenomics	0.15	13	0.21
Metagenomics	0.15	14	0.22
Metagenomics	0.15	15	0.18
Metagenomics	0.15	16	0.2
Metagenomics	0.15	17	0.21
Metagenomics	0.15	18	0.26
Metagenomics	0.15	19	0.3
Metagenomics	0.15	20	0.19
Metagenomics	0.15	21	0.23
Metagenomics	0.15	22	0.31
Metagenomics	0.15	23	0.22
Metagenomics	0.15	24	0.21
Metagenomics	0.15	25	0.29
Metagenomics	0.15	26	0.18
Metagenomics	0.15	27	0.2
Metagenomics	0.15	28	0.25
Metagenomics	0.15	29	0.22
Metagenomics	0.15	30	0.25
Metagenomics	0.15	31	0.29
Metagenomics	0.15	32	0.2
Metagenomics	0.15	33	0.22
Metagenomics	0.15	34	0.23
Metagenomics	0.15	35	0.24
Metagenomics	0.15	36	0.21
Metagenomics	0.15	37	0.23
Metagenomics	0.15	38	0.28
Metagenomics	0.15	39	0.23
Metagenomics	0.15	40	0.25
Metagenomics	0.15	41	0.26
Metagenomics	0.15	42	0.22
Metagenomics	0.15	43	0.24
Metagenomics	0.15	44	0.23
Metagenomics	0.15	45	0.28
Metagenomics	0.15	46	0.19
Metagenomics	0.15	47	0.23
Metagenomics	0.15	48	0.2
Metagenomics	0.15	49	0.24
Metagenomics	0.15	50	0.22
Metagenomics	0.15	51	0.2
Metagenomics	0.15	52	0.23
Metagenomics	0.15	53	0.24
Metagenomics	0.15	54	0.23
Metagenomics	0.15	55	0.2
Metagenomics	0.15	56	0.21
Metagenomics	0.15	57	0.23
Metagenomics	0.15	58	0.25
Metagenomics	0.15	59	0.22
Metagenomics	0.15	60	0.25
Metagenomics	0.15	61	0.24
Metagenomics	0.15	62	0.25
Metagenomics	0.15	63	0.29
Metagenomics	0.15	64	0.21
Metagenomics	0.15	65	0.25
Metagenomics	0.15	66	0.21
Metagenomics	0.15	67	0.25
Metagenomics	0.15	68	0.26
Metagenomics	0.15	69	0.22
Metagenomics	0.15	70	0.22
Metagenomics	0.15	71	0.22
Metagenomics	0.15	72	0.24
Metagenomics	0.15	73	0.22
Metagenomics	0.15	74	0.26
Metagenomics	0.15	75	0.18
Metagenomics	0.15	76	0.23
Metagenomics	0.15	77	0.25
Metagenomics	0.15	78	0.24
Metagenomics	0.15	79	0.21
Metagenomics	0.15	80	0.17
Metagenomics	0.15	81	0.23
Metagenomics	0.15	82	0.28
Metagenomics	0.15	83	0.22
Metagenomics	0.15	84	0.22
Metagenomics	0.15	85	0.25
Metagenomics	0.15	86	0.29
Metagenomics	0.15	87	0.25
Metagenomics	0.15	88	0.25
Metagenomics	0.15	89	0.25
Metagenomics	0.15	90	0.26
Metagenomics	0.15	91	0.24
Metagenomics	0.15	92	0.25
Metagenomics	0.15	93	0.2
Metagenomics	0.15	94	0.24
Metagenomics	0.15	95	0.21
Metagenomics	0.15	96	0.19
Metagenomics	0.15	97	0.22
Metagenomics	0.15	98	0.24
Metagenomics	0.15	99	0.2
Metagenomics	0.2	0	0.2
Metagenomics	0.2	1	0.22
Metagenomics	0.2	2	0.25
Metagenomics	0.2	3	0.19
Metagenomics	0.2	4	0.2
Metagenomics	0.2	5	0.25
Metagenomics	0.2	6	0.26
Metagenomics	0.2	7	0.26
Metagenomics	0.2	8	0.18
Metagenomics	0.2	9	0.28
Metagenomics	0.2	10	0.23
Metagenomics	0.2	11	0.23
Metagenomics	0.2	12	0.24
Metagenomics	0.2	13	0.19
Metagenomics	0.2	14	0.2
Metagenomics	0.2	15	0.23
Metagenomics	0.2	16	0.21
Metagenomics	0.2	17	0.24
Metagenomics	0.2	18	0.22
Metagenomics	0.2	19	0.22
Metagenomics	0.2	20	0.25
Metagenomics	0.2	21	0.24
Metagenomics	0.2	22	0.19
Metagenomics	0.2	23	0.24
Metagenomics	0.2	24	0.22
Metagenomics	0.2	25	0.17
Metagenomics	0.2	26	0.27
Metagenomics	0.2	27	0.19
Metagenomics	0.2	28	0.22
Metagenomics	0.2	29	0.21
Metagenomics	0.2	30	0.26
Metagenomics	0.2	31	0.23
Metagenomics	0.2	32	0.22
Metagenomics	0.2	33	0.26
Metagenomics	0.2	34	0.22
Metagenomics	0.2	35	0.22
Metagenomics	0.2	36	0.23
Metagenomics	0.2	37	0.23
Metagenomics	0.2	38	0.21
Metagenomics	0.2	39	0.23
Metagenomics	0.2	40	0.19
Metagenomics	0.2	41	0.23
Metagenomics	0.2	42	0.18
Metagenomics	0.2	43	0.23
Metagenomics	0.2	44	0.25
Metagenomics	0.2	45	0.22
Metagenomics	0.2	46	0.24
Metagenomics	0.2	47	0.22
Metagenomics	0.2	48	0.24
Metagenomics	0.2	49	0.22
Metagenomics	0.2	50	0.19
Metagenomics	0.2	51	0.28
Metagenomics	0.2	52	0.24
Metagenomics	0.2	53	0.23
Metagenomics	0.2	54	0.21
Metagenomics	0.2	55	0.23
Metagenomics	0.2	56	0.21
Metagenomics	0.2	57	0.22
Metagenomics	0.2	58	0.21
Metagenomics	0.2	59	0.21
Metagenomics	0.2	60	0.23
Metagenomics	0.2	61	0.24
Metagenomics	0.2	62	0.25
Metagenomics	0.2	63	0.2
Metagenomics	0.2	64	0.19
Metagenomics	0.2	65	0.21
Metagenomics	0.2	66	0.24
Metagenomics	0.2	67	0.22
Metagenomics	0.2	68	0.23
Metagenomics	0.2	69	0.25
Metagenomics	0.2	70	0.25
Metagenomics	0.2	71	0.2
Metagenomics	0.2	72	0.28
Metagenomics	0.2	73	0.22
Metagenomics	0.2	74	0.18
Metagenomics	0.2	75	0.27
Metagenomics	0.2	76	0.21
Metagenomics	0.2	77	0.21
Metagenomics	0.2	78	0.21
Metagenomics	0.2	79	0.21
Metagenomics	0.2	80	0.24
Metagenomics	0.2	81	0.24
Metagenomics	0.2	82	0.26
Metagenomics	0.2	83	0.22
Metagenomics	0.2	84	0.21
Metagenomics	0.2	85	0.23
Metagenomics	0.2	86	0.25
Metagenomics	0.2	87	0.23
Metagenomics	0.2	88	0.21
Metagenomics	0.2	89	0.2
Metagenomics	0.2	90	0.21
Metagenomics	0.2	91	0.2
Metagenomics	0.2	92	0.18
Metagenomics	0.2	93	0.2
Metagenomics	0.2	94	0.18
Metagenomics	0.2	95	0.25
Metagenomics	0.2	96	0.24
Metagenomics	0.2	97	0.2
Metagenomics	0.2	98	0.25
Metagenomics	0.2	99	0.2
Metagenomics	0.25	0	0.21
Metagenomics	0.25	1	0.19
Metagenomics	0.25	2	0.16
Metagenomics	0.25	3	0.26
Metagenomics	0.25	4	0.22
Metagenomics	0.25	5	0.28
Metagenomics	0.25	6	0.19
Metagenomics	0.25	7	0.2
Metagenomics	0.25	8	0.26
Metagenomics	0.25	9	0.23
Metagenomics	0.25	10	0.3
Metagenomics	0.25	11	0.26
Metagenomics	0.25	12	0.27
Metagenomics	0.25	13	0.28
Metagenomics	0.25	14	0.24
Metagenomics	0.25	15	0.22
Metagenomics	0.25	16	0.21
Metagenomics	0.25	17	0.23
Metagenomics	0.25	18	0.22
Metagenomics	0.25	19	0.24
Metagenomics	0.25	20	0.2
Metagenomics	0.25	21	0.21
Metagenomics	0.25	22	0.27
Metagenomics	0.25	23	0.19
Metagenomics	0.25	24	0.21
Metagenomics	0.25	25	0.23
Metagenomics	0.25	26	0.24
Metagenomics	0.25	27	0.21
Metagenomics	0.25	28	0.22
Metagenomics	0.25	29	0.18
Metagenomics	0.25	30	0.24
Metagenomics	0.25	31	0.19
Metagenomics	0.25	32	0.24
Metagenomics	0.25	33	0.21
Metagenomics	0.25	34	0.24
Metagenomics	0.25	35	0.24
Metagenomics	0.25	36	0.19
Metagenomics	0.25	37	0.21
Metagenomics	0.25	38	0.2
Metagenomics	0.25	39	0.23
Metagenomics	0.25	40	0.24
Metagenomics	0.25	41	0.19
Metagenomics	0.25	42	0.2
Metagenomics	0.25	43	0.29
Metagenomics	0.25	44	0.22
Metagenomics	0.25	45	0.22
Metagenomics	0.25	46	0.23
Metagenomics	0.25	47	0.2
Metagenomics	0.25	48	0.2
Metagenomics	0.25	49	0.22
Metagenomics	0.25	50	0.27
Metagenomics	0.25	51	0.24
Metagenomics	0.25	52	0.26
Metagenomics	0.25	53	0.24
Metagenomics	0.25	54	0.21
Metagenomics	0.25	55	0.24
Metagenomics	0.25	56	0.23
Metagenomics	0.25	57	0.23
Metagenomics	0.25	58	0.25
Metagenomics	0.25	59	0.21
Metagenomics	0.25	60	0.25
Metagenomics	0.25	61	0.24
Metagenomics	0.25	62	0.25
Metagenomics	0.25	63	0.23
Metagenomics	0.25	64	0.19
Metagenomics	0.25	65	0.23
Metagenomics	0.25	66	0.25
Metagenomics	0.25	67	0.18
Metagenomics	0.25	68	0.23
Metagenomics	0.25	69	0.24
Metagenomics	0.25	70	0.25
Metagenomics	0.25	71	0.23
Metagenomics	0.25	72	0.2
Metagenomics	0.25	73	0.19
Metagenomics	0.25	74	0.25
Metagenomics	0.25	75	0.19
Metagenomics	0.25	76	0.2
Metagenomics	0.25	77	0.25
Metagenomics	0.25	78	0.2
Metagenomics	0.25	79	0.2
Metagenomics	0.25	80	0.22
Metagenomics	0.25	81	0.18
Metagenomics	0.25	82	0.21
Metagenomics	0.25	83	0.23
Metagenomics	0.25	84	0.27
Metagenomics	0.25	85	0.2
Metagenomics	0.25	86	0.21
Metagenomics	0.25	87	0.22
Metagenomics	0.25	88	0.23
Metagenomics	0.25	89	0.19
Metagenomics	0.25	90	0.21
Metagenomics	0.25	91	0.25
Metagenomics	0.25	92	0.19
Metagenomics	0.25	93	0.2
Metagenomics	0.25	94	0.18
Metagenomics	0.25	95	0.23
Metagenomics	0.25	96	0.22
Metagenomics	0.25	97	0.25
Metagenomics	0.25	98	0.24
Metagenomics	0.25	99	0.24
Metagenomics	0.3	0	0.23
Metagenomics	0.3	1	0.19
Metagenomics	0.3	2	0.26
Metagenomics	0.3	3	0.28
Metagenomics	0.3	4	0.18
Metagenomics	0.3	5	0.2
Metagenomics	0.3	6	0.27
Metagenomics	0.3	7	0.19
Metagenomics	0.3	8	0.25
Metagenomics	0.3	9	0.24
Metagenomics	0.3	10	0.23
Metagenomics	0.3	11	0.23
Metagenomics	0.3	12	0.23
Metagenomics	0.3	13	0.19
Metagenomics	0.3	14	0.19
Metagenomics	0.3	15	0.22
Metagenomics	0.3	16	0.22
Metagenomics	0.3	17	0.24
Metagenomics	0.3	18	0.25
Metagenomics	0.3	19	0.19
Metagenomics	0.3	20	0.22
Metagenomics	0.3	21	0.22
Metagenomics	0.3	22	0.24
Metagenomics	0.3	23	0.2
Metagenomics	0.3	24	0.26
Metagenomics	0.3	25	0.22
Metagenomics	0.3	26	0.18
Metagenomics	0.3	27	0.22
Metagenomics	0.3	28	0.21
Metagenomics	0.3	29	0.19
Metagenomics	0.3	30	0.2
Metagenomics	0.3	31	0.2
Metagenomics	0.3	32	0.22
Metagenomics	0.3	33	0.25
Metagenomics	0.3	34	0.21
Metagenomics	0.3	35	0.2
Metagenomics	0.3	36	0.21
Metagenomics	0.3	37	0.19
Metagenomics	0.3	38	0.23
Metagenomics	0.3	39	0.24
Metagenomics	0.3	40	0.24
Metagenomics	0.3	41	0.2
Metagenomics	0.3	42	0.25
Metagenomics	0.3	43	0.21
Metagenomics	0.3	44	0.2
Metagenomics	0.3	45	0.21
Metagenomics	0.3	46	0.2
Metagenomics	0.3	47	0.16
Metagenomics	0.3	48	0.2
Metagenomics	0.3	49	0.19
Metagenomics	0.3	50	0.19
Metagenomics	0.3	51	0.19
Metagenomics	0.3	52	0.21
Metagenomics	0.3	53	0.18
Metagenomics	0.3	54	0.17
Metagenomics	0.3	55	0.21
Metagenomics	0.3	56	0.23
Metagenomics	0.3	57	0.27
Metagenomics	0.3	58	0.25
Metagenomics	0.3	59	0.24
Metagenomics	0.3	60	0.23
Metagenomics	0.3	61	0.2
Metagenomics	0.3	62	0.18
Metagenomics	0.3	63	0.26
Metagenomics	0.3	64	0.2
Metagenomics	0.3	65	0.22
Metagenomics	0.3	66	0.24
Metagenomics	0.3	67	0.28
Metagenomics	0.3	68	0.22
Metagenomics	0.3	69	0.23
Metagenomics	0.3	70	0.21
Metagenomics	0.3	71	0.2
Metagenomics	0.3	72	0.27
Metagenomics	0.3	73	0.22
Metagenomics	0.3	74	0.29
Metagenomics	0.3	75	0.22
Metagenomics	0.3	76	0.23
Metagenomics	0.3	77	0.21
Metagenomics	0.3	78	0.18
Metagenomics	0.3	79	0.2
Metagenomics	0.3	80	0.21
Metagenomics	0.3	81	0.23
Metagenomics	0.3	82	0.2
Metagenomics	0.3	83	0.25
Metagenomics	0.3	84	0.23
Metagenomics	0.3	85	0.2
Metagenomics	0.3	86	0.25
Metagenomics	0.3	87	0.23
Metagenomics	0.3	88	0.24
Metagenomics	0.3	89	0.21
Metagenomics	0.3	90	0.24
Metagenomics	0.3	91	0.25
Metagenomics	0.3	92	0.24
Metagenomics	0.3	93	0.18
Metagenomics	0.3	94	0.23
Metagenomics	0.3	95	0.2
Metagenomics	0.3	96	0.17
Metagenomics	0.3	97	0.23
Metagenomics	0.3	98	0.17
Metagenomics	0.3	99	0.26
Metaproteomics	0.1	0	0.36
Metaproteomics	0.1	1	0.39
Metaproteomics	0.1	2	0.35
Metaproteomics	0.1	3	0.38
Metaproteomics	0.1	4	0.39
Metaproteomics	0.1	5	0.41
Metaproteomics	0.1	6	0.41
Metaproteomics	0.1	7	0.3
Metaproteomics	0.1	8	0.39
Metaproteomics	0.1	9	0.36
Metaproteomics	0.1	10	0.39
Metaproteomics	0.1	11	0.35
Metaproteomics	0.1	12	0.4
Metaproteomics	0.1	13	0.4
Metaproteomics	0.1	14	0.37
Metaproteomics	0.1	15	0.34
Metaproteomics	0.1	16	0.41
Metaproteomics	0.1	17	0.4
Metaproteomics	0.1	18	0.37
Metaproteomics	0.1	19	0.36
Metaproteomics	0.1	20	0.4
Metaproteomics	0.1	21	0.45
Metaproteomics	0.1	22	0.36
Metaproteomics	0.1	23	0.45
Metaproteomics	0.1	24	0.41
Metaproteomics	0.1	25	0.39
Metaproteomics	0.1	26	0.41
Metaproteomics	0.1	27	0.45
Metaproteomics	0.1	28	0.34
Metaproteomics	0.1	29	0.37
Metaproteomics	0.1	30	0.41
Metaproteomics	0.1	31	0.4
Metaproteomics	0.1	32	0.42
Metaproteomics	0.1	33	0.38
Metaproteomics	0.1	34	0.42
Metaproteomics	0.1	35	0.43
Metaproteomics	0.1	36	0.42
Metaproteomics	0.1	37	0.46
Metaproteomics	0.1	38	0.39
Metaproteomics	0.1	39	0.46
Metaproteomics	0.1	40	0.41
Metaproteomics	0.1	41	0.37
Metaproteomics	0.1	42	0.38
Metaproteomics	0.1	43	0.47
Metaproteomics	0.1	44	0.35
Metaproteomics	0.1	45	0.39
Metaproteomics	0.1	46	0.35
Metaproteomics	0.1	47	0.39
Metaproteomics	0.1	48	0.45
Metaproteomics	0.1	49	0.4
Metaproteomics	0.1	50	0.4
Metaproteomics	0.1	51	0.39
Metaproteomics	0.1	52	0.35
Metaproteomics	0.1	53	0.43
Metaproteomics	0.1	54	0.39
Metaproteomics	0.1	55	0.41
Metaproteomics	0.1	56	0.37
Metaproteomics	0.1	57	0.4
Metaproteomics	0.1	58	0.41
Metaproteomics	0.1	59	0.38
Metaproteomics	0.1	60	0.36
Metaproteomics	0.1	61	0.42
Metaproteomics	0.1	62	0.43
Metaproteomics	0.1	63	0.36
Metaproteomics	0.1	64	0.43
Metaproteomics	0.1	65	0.47
Metaproteomics	0.1	66	0.36
Metaproteomics	0.1	67	0.43
Metaproteomics	0.1	68	0.39
Metaproteomics	0.1	69	0.37
Metaproteomics	0.1	70	0.43
Metaproteomics	0.1	71	0.42
Metaproteomics	0.1	72	0.42
Metaproteomics	0.1	73	0.36
Metaproteomics	0.1	74	0.37
Metaproteomics	0.1	75	0.38
Metaproteomics	0.1	76	0.36
Metaproteomics	0.1	77	0.38
Metaproteomics	0.1	78	0.45
Metaproteomics	0.1	79	0.46
Metaproteomics	0.1	80	0.43
Metaproteomics	0.1	81	0.38
Metaproteomics	0.1	82	0.44
Metaproteomics	0.1	83	0.38
Metaproteomics	0.1	84	0.43
Metaproteomics	0.1	85	0.44
Metaproteomics	0.1	86	0.38
Metaproteomics	0.1	87	0.36
Metaproteomics	0.1	88	0.37
Metaproteomics	0.1	89	0.41
Metaproteomics	0.1	90	0.37
Metaproteomics	0.1	91	0.44
Metaproteomics	0.1	92	0.45
Metaproteomics	0.1	93	0.43
Metaproteomics	0.1	94	0.38
Metaproteomics	0.1	95	0.42
Metaproteomics	0.1	96	0.38
Metaproteomics	0.1	97	0.43
Metaproteomics	0.1	98	0.44
Metaproteomics	0.1	99	0.36
Metaproteomics	0.15	0	0.43
Metaproteomics	0.15	1	0.37
Metaproteomics	0.15	2	0.38
Metaproteomics	0.15	3	0.35
Metaproteomics	0.15	4	0.43
Metaproteomics	0.15	5	0.34
Metaproteomics	0.15	6	0.36
Metaproteomics	0.15	7	0.39
Metaproteomics	0.15	8	0.44
Metaproteomics	0.15	9	0.45
Metaproteomics	0.15	10	0.35
Metaproteomics	0.15	11	0.44
Metaproteomics	0.15	12	0.4
Metaproteomics	0.15	13	0.39
Metaproteomics	0.15	14	0.36
Metaproteomics	0.15	15	0.37
Metaproteomics	0.15	16	0.38
Metaproteomics	0.15	17	0.4
Metaproteomics	0.15	18	0.38
Metaproteomics	0.15	19	0.38
Metaproteomics	0.15	20	0.37
Metaproteomics	0.15	21	0.42
Metaproteomics	0.15	22	0.37
Metaproteomics	0.15	23	0.34
Metaproteomics	0.15	24	0.32
Metaproteomics	0.15	25	0.42
Metaproteomics	0.15	26	0.4
Metaproteomics	0.15	27	0.41
Metaproteomics	0.15	28	0.42
Metaproteomics	0.15	29	0.41
Metaproteomics	0.15	30	0.41
Metaproteomics	0.15	31	0.38
Metaproteomics	0.15	32	0.43
Metaproteomics	0.15	33	0.42
Metaproteomics	0.15	34	0.41
Metaproteomics	0.15	35	0.4
Metaproteomics	0.15	36	0.39
Metaproteomics	0.15	37	0.38
Metaproteomics	0.15	38	0.36
Metaproteomics	0.15	39	0.43
Metaproteomics	0.15	40	0.39
Metaproteomics	0.15	41	0.37
Metaproteomics	0.15	42	0.33
Metaproteomics	0.15	43	0.45
Metaproteomics	0.15	44	0.36
Metaproteomics	0.15	45	0.4
Metaproteomics	0.15	46	0.41
Metaproteomics	0.15	47	0.33
Metaproteomics	0.15	48	0.35
Metaproteomics	0.15	49	0.38
Metaproteomics	0.15	50	0.4
Metaproteomics	0.15	51	0.42
Metaproteomics	0.15	52	0.44
Metaproteomics	0.15	53	0.39
Metaproteomics	0.15	54	0.37
Metaproteomics	0.15	55	0.41
Metaproteomics	0.15	56	0.41
Metaproteomics	0.15	57	0.44
Metaproteomics	0.15	58	0.44
Metaproteomics	0.15	59	0.35
Metaproteomics	0.15	60	0.41
Metaproteomics	0.15	61	0.43
Metaproteomics	0.15	62	0.42
Metaproteomics	0.15	63	0.43
Metaproteomics	0.15	64	0.43
Metaproteomics	0.15	65	0.39
Metaproteomics	0.15	66	0.4
Metaproteomics	0.15	67	0.44
Metaproteomics	0.15	68	0.39
Metaproteomics	0.15	69	0.46
Metaproteomics	0.15	70	0.4
Metaproteomics	0.15	71	0.41
Metaproteomics	0.15	72	0.37
Metaproteomics	0.15	73	0.38
Metaproteomics	0.15	74	0.38
Metaproteomics	0.15	75	0.37
Metaproteomics	0.15	76	0.41
Metaproteomics	0.15	77	0.44
Metaproteomics	0.15	78	0.42
Metaproteomics	0.15	79	0.35
Metaproteomics	0.15	80	0.38
Metaproteomics	0.15	81	0.32
Metaproteomics	0.15	82	0.39
Metaproteomics	0.15	83	0.41
Metaproteomics	0.15	84	0.41
Metaproteomics	0.15	85	0.42
Metaproteomics	0.15	86	0.4
Metaproteomics	0.15	87	0.39
Metaproteomics	0.15	88	0.41
Metaproteomics	0.15	89	0.4
Metaproteomics	0.15	90	0.35
Metaproteomics	0.15	91	0.35
Metaproteomics	0.15	92	0.45
Metaproteomics	0.15	93	0.44
Metaproteomics	0.15	94	0.41
Metaproteomics	0.15	95	0.4
Metaproteomics	0.15	96	0.4
Metaproteomics	0.15	97	0.44
Metaproteomics	0.15	98	0.39
Metaproteomics	0.15	99	0.35
Metaproteomics	0.2	0	0.37
Metaproteomics	0.2	1	0.41
Metaproteomics	0.2	2	0.39
Metaproteomics	0.2	3	0.31
Metaproteomics	0.2	4	0.41
Metaproteomics	0.2	5	0.4
Metaproteomics	0.2	6	0.39
Metaproteomics	0.2	7	0.38
Metaproteomics	0.2	8	0.36
Metaproteomics	0.2	9	0.32
Metaproteomics	0.2	10	0.38
Metaproteomics	0.2	11	0.44
Metaproteomics	0.2	12	0.38
Metaproteomics	0.2	13	0.37
Metaproteomics	0.2	14	0.38
Metaproteomics	0.2	15	0.39
Metaproteomics	0.2	16	0.39
Metaproteomics	0.2	17	0.38
Metaproteomics	0.2	18	0.31
Metaproteomics	0.2	19	0.41
Metaproteomics	0.2	20	0.41
Metaproteomics	0.2	21	0.38
Metaproteomics	0.2	22	0.42
Metaproteomics	0.2	23	0.4
Metaproteomics	0.2	24	0.38
Metaproteomics	0.2	25	0.32
Metaproteomics	0.2	26	0.38
Metaproteomics	0.2	27	0.41
Metaproteomics	0.2	28	0.4
Metaproteomics	0.2	29	0.36
Metaproteomics	0.2	30	0.35
Metaproteomics	0.2	31	0.39
Metaproteomics	0.2	32	0.4
Metaproteomics	0.2	33	0.32
Metaproteomics	0.2	34	0.37
Metaproteomics	0.2	35	0.41
Metaproteomics	0.2	36	0.4
Metaproteomics	0.2	37	0.37
Metaproteomics	0.2	38	0.4
Metaproteomics	0.2	39	0.41
Metaproteomics	0.2	40	0.41
Metaproteomics	0.2	41	0.41
Metaproteomics	0.2	42	0.38
Metaproteomics	0.2	43	0.32
Metaproteomics	0.2	44	0.43
Metaproteomics	0.2	45	0.39
Metaproteomics	0.2	46	0.4
Metaproteomics	0.2	47	0.36
Metaproteomics	0.2	48	0.38
Metaproteomics	0.2	49	0.4
Metaproteomics	0.2	50	0.36
Metaproteomics	0.2	51	0.4
Metaproteomics	0.2	52	0.41
Metaproteomics	0.2	53	0.39
Metaproteomics	0.2	54	0.4
Metaproteomics	0.2	55	0.4
Metaproteomics	0.2	56	0.37
Metaproteomics	0.2	57	0.37
Metaproteomics	0.2	58	0.4
Metaproteomics	0.2	59	0.4
Metaproteomics	0.2	60	0.39
Metaproteomics	0.2	61	0.35
Metaproteomics	0.2	62	0.39
Metaproteomics	0.2	63	0.37
Metaproteomics	0.2	64	0.42
Metaproteomics	0.2	65	0.36
Metaproteomics	0.2	66	0.36
Metaproteomics	0.2	67	0.37
Metaproteomics	0.2	68	0.41
Metaproteomics	0.2	69	0.37
Metaproteomics	0.2	70	0.39
Metaproteomics	0.2	71	0.41
Metaproteomics	0.2	72	0.37
Metaproteomics	0.2	73	0.38
Metaproteomics	0.2	74	0.38
Metaproteomics	0.2	75	0.38
Metaproteomics	0.2	76	0.38
Metaproteomics	0.2	77	0.36
Metaproteomics	0.2	78	0.37
Metaproteomics	0.2	79	0.39
Metaproteomics	0.2	80	0.4
Metaproteomics	0.2	81	0.42
Metaproteomics	0.2	82	0.39
Metaproteomics	0.2	83	0.38
Metaproteomics	0.2	84	0.39
Metaproteomics	0.2	85	0.35
Metaproteomics	0.2	86	0.33
Metaproteomics	0.2	87	0.36
Metaproteomics	0.2	88	0.39
Metaproteomics	0.2	89	0.35
Metaproteomics	0.2	90	0.42
Metaproteomics	0.2	91	0.38
Metaproteomics	0.2	92	0.34
Metaproteomics	0.2	93	0.4
Metaproteomics	0.2	94	0.41
Metaproteomics	0.2	95	0.43
Metaproteomics	0.2	96	0.37
Metaproteomics	0.2	97	0.37
Metaproteomics	0.2	98	0.4
Metaproteomics	0.2	99	0.38
Metaproteomics	0.25	0	0.33
Metaproteomics	0.25	1	0.41
Metaproteomics	0.25	2	0.35
Metaproteomics	0.25	3	0.33
Metaproteomics	0.25	4	0.38
Metaproteomics	0.25	5	0.38
Metaproteomics	0.25	6	0.33
Metaproteomics	0.25	7	0.38
Metaproteomics	0.25	8	0.37
Metaproteomics	0.25	9	0.37
Metaproteomics	0.25	10	0.4
Metaproteomics	0.25	11	0.36
Metaproteomics	0.25	12	0.4
Metaproteomics	0.25	13	0.36
Metaproteomics	0.25	14	0.36
Metaproteomics	0.25	15	0.35
Metaproteomics	0.25	16	0.39
Metaproteomics	0.25	17	0.37
Metaproteomics	0.25	18	0.36
Metaproteomics	0.25	19	0.35
Metaproteomics	0.25	20	0.36
Metaproteomics	0.25	21	0.36
Metaproteomics	0.25	22	0.37
Metaproteomics	0.25	23	0.32
Metaproteomics	0.25	24	0.39
Metaproteomics	0.25	25	0.34
Metaproteomics	0.25	26	0.33
Metaproteomics	0.25	27	0.46
Metaproteomics	0.25	28	0.37
Metaproteomics	0.25	29	0.36
Metaproteomics	0.25	30	0.38
Metaproteomics	0.25	31	0.42
Metaproteomics	0.25	32	0.37
Metaproteomics	0.25	33	0.33
Metaproteomics	0.25	34	0.42
Metaproteomics	0.25	35	0.33
Metaproteomics	0.25	36	0.36
Metaproteomics	0.25	37	0.39
Metaproteomics	0.25	38	0.33
Metaproteomics	0.25	39	0.37
Metaproteomics	0.25	40	0.37
Metaproteomics	0.25	41	0.42
Metaproteomics	0.25	42	0.38
Metaproteomics	0.25	43	0.36
Metaproteomics	0.25	44	0.32
Metaproteomics	0.25	45	0.36
Metaproteomics	0.25	46	0.36
Metaproteomics	0.25	47	0.33
Metaproteomics	0.25	48	0.33
Metaproteomics	0.25	49	0.35
Metaproteomics	0.25	50	0.38
Metaproteomics	0.25	51	0.36
Metaproteomics	0.25	52	0.37
Metaproteomics	0.25	53	0.36
Metaproteomics	0.25	54	0.37
Metaproteomics	0.25	55	0.38
Metaproteomics	0.25	56	0.36
Metaproteomics	0.25	57	0.39
Metaproteomics	0.25	58	0.36
Metaproteomics	0.25	59	0.37
Metaproteomics	0.25	60	0.36
Metaproteomics	0.25	61	0.37
Metaproteomics	0.25	62	0.36
Metaproteomics	0.25	63	0.37
Metaproteomics	0.25	64	0.28
Metaproteomics	0.25	65	0.37
Metaproteomics	0.25	66	0.36
Metaproteomics	0.25	67	0.35
Metaproteomics	0.25	68	0.38
Metaproteomics	0.25	69	0.38
Metaproteomics	0.25	70	0.42
Metaproteomics	0.25	71	0.45
Metaproteomics	0.25	72	0.36
Metaproteomics	0.25	73	0.4
Metaproteomics	0.25	74	0.42
Metaproteomics	0.25	75	0.37
Metaproteomics	0.25	76	0.38
Metaproteomics	0.25	77	0.37
Metaproteomics	0.25	78	0.35
Metaproteomics	0.25	79	0.41
Metaproteomics	0.25	80	0.38
Metaproteomics	0.25	81	0.37
Metaproteomics	0.25	82	0.42
Metaproteomics	0.25	83	0.39
Metaproteomics	0.25	84	0.38
Metaproteomics	0.25	85	0.38
Metaproteomics	0.25	86	0.31
Metaproteomics	0.25	87	0.33
Metaproteomics	0.25	88	0.31
Metaproteomics	0.25	89	0.36
Metaproteomics	0.25	90	0.39
Metaproteomics	0.25	91	0.4
Metaproteomics	0.25	92	0.41
Metaproteomics	0.25	93	0.33
Metaproteomics	0.25	94	0.35
Metaproteomics	0.25	95	0.34
Metaproteomics	0.25	96	0.42
Metaproteomics	0.25	97	0.33
Metaproteomics	0.25	98	0.34
Metaproteomics	0.25	99	0.35
Metaproteomics	0.3	0	0.33
Metaproteomics	0.3	1	0.35
Metaproteomics	0.3	2	0.37
Metaproteomics	0.3	3	0.32
Metaproteomics	0.3	4	0.33
Metaproteomics	0.3	5	0.33
Metaproteomics	0.3	6	0.32
Metaproteomics	0.3	7	0.28
Metaproteomics	0.3	8	0.33
Metaproteomics	0.3	9	0.32
Metaproteomics	0.3	10	0.3
Metaproteomics	0.3	11	0.29
Metaproteomics	0.3	12	0.34
Metaproteomics	0.3	13	0.31
Metaproteomics	0.3	14	0.3
Metaproteomics	0.3	15	0.32
Metaproteomics	0.3	16	0.33
Metaproteomics	0.3	17	0.36
Metaproteomics	0.3	18	0.29
Metaproteomics	0.3	19	0.34
Metaproteomics	0.3	20	0.3
Metaproteomics	0.3	21	0.35
Metaproteomics	0.3	22	0.33
Metaproteomics	0.3	23	0.28
Metaproteomics	0.3	24	0.33
Metaproteomics	0.3	25	0.31
Metaproteomics	0.3	26	0.39
Metaproteomics	0.3	27	0.34
Metaproteomics	0.3	28	0.28
Metaproteomics	0.3	29	0.25
Metaproteomics	0.3	30	0.37
Metaproteomics	0.3	31	0.31
Metaproteomics	0.3	32	0.34
Metaproteomics	0.3	33	0.37
Metaproteomics	0.3	34	0.33
Metaproteomics	0.3	35	0.32
Metaproteomics	0.3	36	0.33
Metaproteomics	0.3	37	0.34
Metaproteomics	0.3	38	0.31
Metaproteomics	0.3	39	0.29
Metaproteomics	0.3	40	0.32
Metaproteomics	0.3	41	0.31
Metaproteomics	0.3	42	0.33
Metaproteomics	0.3	43	0.3
Metaproteomics	0.3	44	0.34
Metaproteomics	0.3	45	0.32
Metaproteomics	0.3	46	0.35
Metaproteomics	0.3	47	0.3
Metaproteomics	0.3	48	0.36
Metaproteomics	0.3	49	0.3
Metaproteomics	0.3	50	0.33
Metaproteomics	0.3	51	0.33
Metaproteomics	0.3	52	0.35
Metaproteomics	0.3	53	0.32
Metaproteomics	0.3	54	0.27
Metaproteomics	0.3	55	0.31
Metaproteomics	0.3	56	0.29
Metaproteomics	0.3	57	0.29
Metaproteomics	0.3	58	0.34
Metaproteomics	0.3	59	0.4
Metaproteomics	0.3	60	0.24
Metaproteomics	0.3	61	0.31
Metaproteomics	0.3	62	0.31
Metaproteomics	0.3	63	0.36
Metaproteomics	0.3	64	0.3
Metaproteomics	0.3	65	0.33
Metaproteomics	0.3	66	0.33
Metaproteomics	0.3	67	0.37
Metaproteomics	0.3	68	0.32
Metaproteomics	0.3	69	0.29
Metaproteomics	0.3	70	0.29
Metaproteomics	0.3	71	0.3
Metaproteomics	0.3	72	0.33
Metaproteomics	0.3	73	0.31
Metaproteomics	0.3	74	0.31
Metaproteomics	0.3	75	0.32
Metaproteomics	0.3	76	0.29
Metaproteomics	0.3	77	0.32
Metaproteomics	0.3	78	0.35
Metaproteomics	0.3	79	0.27
Metaproteomics	0.3	80	0.28
Metaproteomics	0.3	81	0.33
Metaproteomics	0.3	82	0.32
Metaproteomics	0.3	83	0.32
Metaproteomics	0.3	84	0.32
Metaproteomics	0.3	85	0.35
Metaproteomics	0.3	86	0.31
Metaproteomics	0.3	87	0.29
Metaproteomics	0.3	88	0.34
Metaproteomics	0.3	89	0.29
Metaproteomics	0.3	90	0.34
Metaproteomics	0.3	91	0.28
Metaproteomics	0.3	92	0.33
Metaproteomics	0.3	93	0.33
Metaproteomics	0.3	94	0.32
Metaproteomics	0.3	95	0.38
Metaproteomics	0.3	96	0.38
Metaproteomics	0.3	97	0.31
Metaproteomics	0.3	98	0.38
Metaproteomics	0.3	99	0.3

## Sheet: Fig3a
Sample	Value	Method	FR_type
HM454	0.112341	GCN	FR
HM455	0.131493	GCN	FR
HM466	0.11234	GCN	FR
HM503	0.0885979	GCN	FR
HM454	0.102234	PCN	FR
HM455	0.116037	PCN	FR
HM466	0.096524	PCN	FR
HM503	0.0974795	PCN	FR
HM454	0.126069	GCN	nFR
HM455	0.147397	GCN	nFR
HM466	0.126838	GCN	nFR
HM503	0.106124	GCN	nFR
HM454	0.113627	PCN	nFR
HM455	0.129084	PCN	nFR
HM466	0.107614	PCN	nFR
HM503	0.112739	PCN	nFR
HM454	0.891106	GCN	TD
HM455	0.892103	GCN	TD
HM466	0.885691	GCN	TD
HM503	0.834854	GCN	TD
HM454	0.899727	PCN	TD
HM455	0.898927	PCN	TD
HM466	0.896951	PCN	TD
HM503	0.864645	PCN	TD
HM454	0.778766	GCN	FD
HM455	0.760609	GCN	FD
HM466	0.773351	GCN	FD
HM503	0.746256	GCN	FD
HM454	0.797493	PCN	FD
HM455	0.78289	PCN	FD
HM466	0.800427	PCN	FD
HM503	0.767165	PCN	FD

## Sheet: Fig3f
Sample	Individual	Network	FR	nFR	TD	FD
HM503_Null4_rand6_HM503	HM503	Null4	0.0542581	0.0650092	0.834623	0.780365
HM454_Null2_rand4_HM454	HM454	Null2	0.0187495	0.0210536	0.890562	0.871813
HM503_Null2_rand10_HM503	HM503	Null2	0.0185741	0.022276	0.833816	0.815242
HM454_origin_rand0_HM454	HM454	Natural	0.102093	0.114623	0.890679	0.788586
HM454_Null3_rand3_HM454	HM454	Null3	0.0322139	0.0361818	0.890336	0.858122
HM455_Null3_rand10_HM455	HM455	Null3	0.0310749	0.0349318	0.889587	0.858512
HM466_Null1_rand8_HM466	HM466	Null1	0.00631006	0.00713831	0.883971	0.877661
HM454_Null4_rand8_HM454	HM454	Null4	0.0555754	0.0623966	0.890679	0.835104
HM455_Null4_rand7_HM455	HM455	Null4	0.0399222	0.04484	0.890324	0.850402
HM455_Null2_rand6_HM455	HM455	Null2	0.0209209	0.023498	0.890324	0.869403
HM503_Null1_rand3_HM503	HM503	Null1	0.0106281	0.0127518	0.833464	0.822836
HM454_Null2_rand9_HM454	HM454	Null2	0.0201327	0.0226067	0.890562	0.87043
HM466_Null2_rand1_HM466	HM466	Null2	0.0172017	0.019429	0.885363	0.868161
HM466_Null1_rand5_HM466	HM466	Null1	0.00736355	0.00831995	0.885049	0.877685
HM455_Null3_rand1_HM455	HM455	Null3	0.0351501	0.0395289	0.889225	0.854075
HM454_Null4_rand5_HM454	HM454	Null4	0.0537851	0.0603866	0.890679	0.836894
HM503_Null2_rand7_HM503	HM503	Null2	0.0176532	0.0211715	0.833816	0.816163
HM466_Null3_rand6_HM466	HM466	Null3	0.0283477	0.0320211	0.885282	0.856934
HM455_Null1_rand2_HM455	HM455	Null1	0.00801111	0.00900719	0.889413	0.881402
HM466_Null4_rand6_HM466	HM466	Null4	0.032564	0.0367771	0.885443	0.852879
HM454_Null3_rand5_HM454	HM454	Null3	0.0304621	0.0342256	0.890038	0.859575
HM455_Null1_rand9_HM455	HM455	Null1	0.008332	0.00936182	0.889999	0.881667
HM455_Null4_rand1_HM455	HM455	Null4	0.0443992	0.0498686	0.890324	0.845925
HM454_Null1_rand6_HM454	HM454	Null1	0.00883009	0.00995643	0.886873	0.878043
HM503_Null1_rand8_HM503	HM503	Null1	0.00886227	0.0106209	0.834417	0.825555
HM454_Null2_rand2_HM454	HM454	Null2	0.0188072	0.0211183	0.890562	0.871755
HM466_Null1_rand3_HM466	HM466	Null1	0.00810931	0.00916909	0.884418	0.876309
HM455_Null3_rand7_HM455	HM455	Null3	0.0341677	0.0384044	0.889681	0.855514
HM466_Null1_rand10_HM466	HM466	Null1	0.00684305	0.00773268	0.884952	0.878109
HM454_Null3_rand8_HM454	HM454	Null3	0.0284649	0.0319834	0.889992	0.861528
HM503_origin_rand0_HM503	HM503	Natural	0.0967325	0.1159	0.834623	0.73789
HM455_Null1_rand4_HM455	HM455	Null1	0.0078594	0.00883408	0.889668	0.881809
HM503_Null2_rand1_HM503	HM503	Null2	0.0174583	0.0209378	0.833816	0.816358
HM454_Null4_rand3_HM454	HM454	Null4	0.052437	0.0588731	0.890679	0.838242
HM454_Null2_rand10_HM454	HM454	Null2	0.0183026	0.0205517	0.890562	0.87226
HM503_Null1_rand5_HM503	HM503	Null1	0.00880089	0.0105512	0.834111	0.82531
HM503_Null3_rand6_HM503	HM503	Null3	0.0333189	0.0399282	0.834472	0.801153
HM466_Null2_rand7_HM466	HM466	Null2	0.0163357	0.0184509	0.885363	0.869027
HM455_Null2_rand10_HM455	HM455	Null2	0.0206023	0.0231403	0.890324	0.869722
HM466_Null4_rand10_HM466	HM466	Null4	0.033294	0.0376015	0.885443	0.852149
HM454_Null2_rand5_HM454	HM454	Null2	0.018947	0.0212753	0.890562	0.871615
HM503_Null4_rand7_HM503	HM503	Null4	0.0569878	0.0682797	0.834623	0.777635
HM454_Null4_rand9_HM454	HM454	Null4	0.0525026	0.0589467	0.890679	0.838176
HM454_Null1_rand1_HM454	HM454	Null1	0.00866048	0.00973162	0.889932	0.881272
HM455_Null4_rand6_HM455	HM455	Null4	0.0430747	0.0483809	0.890324	0.84725
HM503_Null3_rand10_HM503	HM503	Null3	0.0315807	0.0378425	0.834531	0.80295
HM454_Null3_rand2_HM454	HM454	Null3	0.0324203	0.0364232	0.890101	0.857681
HM466_Null1_rand9_HM466	HM466	Null1	0.00644055	0.00728218	0.884426	0.877985
HM466_Null4_rand1_HM466	HM466	Null4	0.0326445	0.036868	0.885443	0.852799
HM503_Null3_rand1_HM503	HM503	Null3	0.0299358	0.0358837	0.834246	0.80431
HM455_Null2_rand7_HM455	HM455	Null2	0.0200469	0.0225164	0.890324	0.870277
HM503_Null1_rand2_HM503	HM503	Null1	0.00949261	0.0113868	0.83365	0.824157
HM454_Null2_rand8_HM454	HM454	Null2	0.0183533	0.0206086	0.890562	0.872209
HM503_Null2_rand6_HM503	HM503	Null2	0.0186066	0.022315	0.833816	0.81521
HM454_Null4_rand4_HM454	HM454	Null4	0.0526851	0.0591516	0.890679	0.837994
HM466_Null3_rand7_HM466	HM466	Null3	0.0294063	0.0332895	0.883351	0.853944
HM455_Null1_rand3_HM455	HM455	Null1	0.00856797	0.00963803	0.888976	0.880408
HM466_Null1_rand4_HM466	HM466	Null1	0.00797169	0.00901727	0.884047	0.876075
HM455_Null1_rand8_HM455	HM455	Null1	0.00769953	0.0086579	0.889306	0.881607
HM454_Null1_rand7_HM454	HM454	Null1	0.00993371	0.0112041	0.886618	0.876684
HM466_Null4_rand7_HM466	HM466	Null4	0.0341483	0.0385663	0.885443	0.851295
HM454_Null3_rand4_HM454	HM454	Null3	0.0315707	0.0354673	0.890133	0.858562
HM503_Null1_rand9_HM503	HM503	Null1	0.0110003	0.0131936	0.833762	0.822761
HM503_Null4_rand1_HM503	HM503	Null4	0.0510306	0.0611421	0.834623	0.783592
HM454_Null2_rand3_HM454	HM454	Null2	0.0187834	0.0210916	0.890562	0.871779
HM466_Null3_rand1_HM466	HM466	Null3	0.0272817	0.0308593	0.884069	0.856787
HM455_Null1_rand5_HM455	HM455	Null1	0.00836884	0.00940474	0.889853	0.881484
HM454_Null4_rand2_HM454	HM454	Null4	0.0517869	0.0581432	0.890679	0.838892
HM466_Null1_rand2_HM466	HM466	Null1	0.00819162	0.00925482	0.885119	0.876928
HM455_origin_rand0_HM455	HM455	Natural	0.115444	0.129665	0.890324	0.77488
HM455_Null3_rand6_HM455	HM455	Null3	0.0338139	0.0380092	0.889623	0.855809
HM454_Null3_rand9_HM454	HM454	Null3	0.0295886	0.0332384	0.890193	0.860605
HM503_Null3_rand7_HM503	HM503	Null3	0.0308819	0.0370134	0.834345	0.803463
HM454_Null3_rand10_HM454	HM454	Null3	0.0326626	0.0366985	0.890028	0.857365
HM466_Null2_rand6_HM466	HM466	Null2	0.0167767	0.0189489	0.885363	0.868587
HM503_Null1_rand4_HM503	HM503	Null1	0.00980234	0.0117524	0.834072	0.824269
HM455_Null2_rand1_HM455	HM455	Null2	0.0201288	0.0226084	0.890324	0.870196
HM454_Null3_rand1_HM454	HM454	Null3	0.0331953	0.0372855	0.8903	0.857104
HM466_Null4_rand2_HM466	HM466	Null4	0.0281833	0.0318296	0.885443	0.85726
HM454_Null1_rand2_HM454	HM454	Null1	0.00997557	0.0112134	0.889611	0.879635
HM503_Null2_rand8_HM503	HM503	Null2	0.0174294	0.0209031	0.833816	0.816387
HM466_Null3_rand9_HM466	HM466	Null3	0.0259722	0.0293433	0.885116	0.859144
HM455_Null4_rand5_HM455	HM455	Null4	0.0489169	0.0549428	0.890324	0.841407
HM455_Null2_rand9_HM455	HM455	Null2	0.0195996	0.022014	0.890324	0.870725
HM503_Null4_rand4_HM503	HM503	Null4	0.0566713	0.0679005	0.834623	0.777951
HM454_Null2_rand6_HM454	HM454	Null2	0.0195387	0.0219398	0.890562	0.871023
HM454_Null4_rand10_HM454	HM454	Null4	0.0526063	0.0590632	0.890679	0.838073
HM455_Null3_rand3_HM455	HM455	Null3	0.029302	0.032945	0.88942	0.860118
HM466_Null1_rand7_HM466	HM466	Null1	0.00714115	0.00807711	0.884122	0.876981
HM454_Null4_rand7_HM454	HM454	Null4	0.0563581	0.0632754	0.890679	0.834321
HM503_Null2_rand5_HM503	HM503	Null2	0.0174464	0.0209236	0.833816	0.81637
HM455_Null4_rand8_HM455	HM455	Null4	0.0429486	0.0482393	0.890324	0.847376
HM455_Null1_rand10_HM455	HM455	Null1	0.00881509	0.00991232	0.889306	0.880491
HM466_Null3_rand4_HM466	HM466	Null3	0.0266864	0.0301886	0.883989	0.857303
HM455_Null2_rand4_HM455	HM455	Null2	0.0197716	0.0222072	0.890324	0.870553
HM503_Null4_rand9_HM503	HM503	Null4	0.056976	0.0682655	0.834623	0.777647
HM503_Null1_rand1_HM503	HM503	Null1	0.0103124	0.0123594	0.834374	0.824062
HM466_Null2_rand3_HM466	HM466	Null2	0.0170393	0.0192455	0.885363	0.868324
HM503_Null3_rand2_HM503	HM503	Null3	0.032162	0.0385397	0.834516	0.802354
HM503_Null4_rand2_HM503	HM503	Null4	0.0492595	0.0590201	0.834623	0.785363
HM503_Null4_rand10_HM503	HM503	Null4	0.0570944	0.0684074	0.834623	0.777528
HM503_Null3_rand9_HM503	HM503	Null3	0.0331611	0.0397444	0.834359	0.801198
HM466_Null2_rand8_HM466	HM466	Null2	0.0164457	0.0185751	0.885363	0.868917
HM466_Null4_rand4_HM466	HM466	Null4	0.0323228	0.0365047	0.885443	0.85312
HM455_Null3_rand8_HM455	HM455	Null3	0.0315162	0.0354186	0.88982	0.858304
HM454_Null3_rand7_HM454	HM454	Null3	0.0317068	0.0356253	0.890009	0.858302
HM455_Null4_rand3_HM455	HM455	Null4	0.0442638	0.0497165	0.890324	0.846061
HM454_Null1_rand4_HM454	HM454	Null1	0.00901725	0.0101283	0.890304	0.881287
HM466_Null3_rand10_HM466	HM466	Null3	0.0279821	0.0316516	0.884064	0.856082
HM503_Null1_rand7_HM503	HM503	Null1	0.00980422	0.0117507	0.834349	0.824545
HM455_Null2_rand2_HM455	HM455	Null2	0.0199021	0.0223538	0.890324	0.870422
HM503_Null3_rand4_HM503	HM503	Null3	0.0302636	0.0362671	0.834465	0.804201
HM466_Null2_rand5_HM466	HM466	Null2	0.0175676	0.0198422	0.885363	0.867796
HM455_Null3_rand5_HM455	HM455	Null3	0.0336331	0.0378105	0.889518	0.855885
HM466_Null4_rand9_HM466	HM466	Null4	0.0304008	0.034334	0.885443	0.855042
HM466_Null1_rand1_HM466	HM466	Null1	0.00778807	0.0088129	0.883713	0.875925
HM455_Null1_rand6_HM455	HM455	Null1	0.00761597	0.00856797	0.888889	0.881273
HM466_Null3_rand2_HM466	HM466	Null3	0.0279647	0.0316254	0.884249	0.856284
HM454_Null1_rand9_HM454	HM454	Null1	0.00867621	0.00975199	0.889686	0.88101
HM503_Null2_rand3_HM503	HM503	Null2	0.0186258	0.022338	0.833816	0.815191
HM454_Null4_rand1_HM454	HM454	Null4	0.0526063	0.0590632	0.890679	0.838073
HM454_Null1_rand3_HM454	HM454	Null1	0.00942273	0.0105868	0.890043	0.88062
HM503_Null2_rand9_HM503	HM503	Null2	0.0180393	0.0216346	0.833816	0.815777
HM466_Null3_rand8_HM466	HM466	Null3	0.0285318	0.0322798	0.88389	0.855358
HM455_Null4_rand4_HM455	HM455	Null4	0.03798	0.0426586	0.890324	0.852344
HM466_Null4_rand3_HM466	HM466	Null4	0.0297356	0.0335827	0.885443	0.855708
HM455_Null2_rand8_HM455	HM455	Null2	0.0204858	0.0230093	0.890324	0.869839
HM454_Null2_rand7_HM454	HM454	Null2	0.0193769	0.021758	0.890562	0.871185
HM503_Null4_rand5_HM503	HM503	Null4	0.0528276	0.0632952	0.834623	0.781795
HM503_Null2_rand4_HM503	HM503	Null2	0.0179261	0.0214988	0.833816	0.81589
HM454_Null4_rand6_HM454	HM454	Null4	0.0529666	0.0594676	0.890679	0.837712
HM466_origin_rand0_HM466	HM466	Natural	0.096314	0.108775	0.885443	0.789129
HM455_Null4_rand9_HM455	HM455	Null4	0.0441887	0.0496321	0.890324	0.846136
HM455_Null1_rand1_HM455	HM455	Null1	0.00925151	0.0104034	0.889281	0.880029
HM466_Null3_rand5_HM466	HM466	Null3	0.028881	0.0326787	0.883787	0.854906
HM455_Null3_rand2_HM455	HM455	Null3	0.0316212	0.0355426	0.889668	0.858047
HM466_Null1_rand6_HM466	HM466	Null1	0.00703901	0.00795292	0.885084	0.878045
HM503_Null1_rand10_HM503	HM503	Null1	0.0126023	0.015124	0.833263	0.82066
HM466_Null2_rand2_HM466	HM466	Null2	0.0158433	0.0178947	0.885363	0.86952
HM503_Null3_rand3_HM503	HM503	Null3	0.0353659	0.0423842	0.834413	0.799047
HM455_Null2_rand5_HM455	HM455	Null2	0.0202048	0.0226938	0.890324	0.87012
HM503_Null4_rand8_HM503	HM503	Null4	0.0534803	0.0640772	0.834623	0.781142
HM503_Null3_rand8_HM503	HM503	Null3	0.0269558	0.0323024	0.834481	0.807525
HM466_Null2_rand10_HM466	HM466	Null2	0.016954	0.0191492	0.885363	0.868409
HM455_Null4_rand10_HM455	HM455	Null4	0.0490476	0.0550896	0.890324	0.841277
HM466_Null2_rand9_HM466	HM466	Null2	0.016414	0.0185393	0.885363	0.868949
HM503_Null4_rand3_HM503	HM503	Null4	0.054827	0.0656908	0.834623	0.779796
HM454_Null2_rand1_HM454	HM454	Null2	0.0184808	0.0207519	0.890562	0.872081
HM454_Null1_rand10_HM454	HM454	Null1	0.00853422	0.00958773	0.890119	0.881585
HM455_Null4_rand2_HM455	HM455	Null4	0.0435163	0.0488769	0.890324	0.846808
HM454_Null1_rand5_HM454	HM454	Null1	0.00862715	0.00968726	0.890566	0.881939
HM466_Null4_rand5_HM466	HM466	Null4	0.0316655	0.0357623	0.885443	0.853778
HM455_Null3_rand9_HM455	HM455	Null3	0.0376162	0.0422709	0.889885	0.852269
HM454_Null3_rand6_HM454	HM454	Null3	0.0303551	0.0340923	0.890381	0.860026
HM503_Null3_rand5_HM503	HM503	Null3	0.0302065	0.0362073	0.834267	0.804061
HM466_Null2_rand4_HM466	HM466	Null2	0.0163221	0.0184355	0.885363	0.869041
HM503_Null1_rand6_HM503	HM503	Null1	0.0101445	0.0121702	0.83355	0.823405
HM455_Null2_rand3_HM455	HM455	Null2	0.0202341	0.0227266	0.890324	0.87009
HM455_Null1_rand7_HM455	HM455	Null1	0.00882824	0.00993227	0.888843	0.880015
HM466_Null3_rand3_HM466	HM466	Null3	0.0255827	0.0289403	0.883979	0.858397
HM454_Null1_rand8_HM454	HM454	Null1	0.00980014	0.0110151	0.889698	0.879898
HM503_Null2_rand2_HM503	HM503	Null2	0.0167134	0.0200444	0.833816	0.817103
HM455_Null3_rand4_HM455	HM455	Null3	0.0334506	0.0375918	0.889837	0.856387
HM466_Null4_rand8_HM466	HM466	Null4	0.0323676	0.0365553	0.885443	0.853076

## Sheet: Fig4a-e&FigS15b-d
	Sample	FRp	nFRp	TDp	FDp	Diagnosis	Gender	age	score	region	Inflammed	Cluster
0	HM540TIN	0.0983392	0.144291	0.681535	0.583196	Control	Male	16.9167	0	Terminal ileum	No	2
1	HM520CoN	0.0620831	0.0926426	0.670136	0.608052	CD	Male	13.6667	30	Ascending colon	No	2
2	HM601PCA	0.0381655	0.0531383	0.718231	0.680065	CD	Female	17.5833	52.5	Ascending colon	No	1
3	HM580PC	0.0849304	0.157101	0.540612	0.455681	UC	Male	7.83333	75	Ascending colon	Yes	2
4	HM523TIN	0.126205	0.158972	0.793882	0.667677	Control	Female	16.75	0	Terminal ileum	No	2
5	HM562TIA	0.0814844	0.112317	0.725489	0.644005	CD	Male	11	65	Terminal ileum	Yes	2
6	HM531TIN	0.0987418	0.133404	0.740169	0.641427	Control	Female	16.5833	0	Terminal ileum	No	2
7	HM564PC	0.0345918	0.048089	0.719327	0.684736	CD	Male	14	70	Ascending colon	Yes	1
8	HM528DCN	0.0731323	0.132016	0.553964	0.480831	Control	Male	14.75	0	Descending colon	No	2
9	HM581DCN	0.10951	0.137797	0.794721	0.68521	Control	Female	16.1667	0	Descending colon	No	2
10	HM569DCA	0.102158	0.161905	0.630975	0.528817	CD	Male	13.8333	37.5	Descending colon	Yes	2
11	HM467DC	0.081914	0.123577	0.662859	0.580945	Control	Female	16.0833	0	Descending colon	No	2
12	HM588TIA	0.044277	0.059257	0.747202	0.702925	CD	Male	16.75	57.5	Terminal ileum	Yes	1
13	HM557PCN	0.0295751	0.103618	0.285425	0.25585	CD	Female	16.0833	45	Ascending colon	No	2
14	HM617DCA	0.0468758	0.0613809	0.763687	0.716811	UC	Female	16.6667	70	Descending colon	Yes	1
15	HM505DCA	0.0438795	0.0629532	0.697017	0.653138	UC	Male	15.8333	50	Descending colon	Yes	1
16	HM573TIN	0.0436374	0.0596507	0.731549	0.687912	UC	Female	16.0833	65	Terminal ileum	No	1
17	HM458DC	0.0540883	0.0738764	0.732146	0.678058	CD	Male	17	45	Descending colon	No	1
18	HM539PCN	0.0659989	0.0889571	0.741918	0.675919	CD	Female	14.0833	55	Ascending colon	No	2
19	HM544DCN	0.107845	0.13302	0.810742	0.702897	Control	Female	4.16667	0	Descending colon	No	2
20	HM572DCN	0.0593227	0.143074	0.414628	0.355306	Control	Male	16.75	0	Descending colon	No	2
21	HM544TIN	0.097391	0.128257	0.759342	0.661951	Control	Female	4.16667	0	Terminal ileum	No	2
22	HM621DCA	0.0504972	0.0725377	0.696151	0.645654	UC	Female	5.08333	60	Descending colon	Yes	1
23	HM427TI	0.077235	0.140081	0.551358	0.474123	Control	Male	15.1667	0	Terminal ileum	No	2
24	HM620PCA	0.111965	0.167169	0.669774	0.557809	UC	Male	17.0833	25	Ascending colon	Yes	2
25	HM533DCA	0.0776743	0.135494	0.573265	0.495591	CD	Male	15.5833	45	Descending colon	Yes	2
26	HM465PC	0.0318994	0.0429158	0.743302	0.711402	CD	Male	14.4167	37.5	Ascending colon	Yes	1
27	HM558DCN	0.0886004	0.142922	0.619922	0.531322	UC	Female	17.5	40	Descending colon	Yes	2
28	HM466TI	0.0822949	0.128188	0.641988	0.559693	Control	Female	17.8333	0	Terminal ileum	No	2
29	HM537PCN	0.0920109	0.143576	0.640854	0.548843	Control	Male	8.66667	0	Ascending colon	No	2
30	HM442TI	0.0799132	0.128409	0.622331	0.542418	UC	Male	6.75	50	Terminal ileum	No	2
31	HM562DCA	0.0642748	0.101668	0.632202	0.567927	CD	Male	11	65	Descending colon	Yes	1
32	HM513PCN	0.0876414	0.170959	0.512646	0.425005	Control	Female	8.75	0	Ascending colon	No	2
33	HM599TIN	0.109929	0.151036	0.727834	0.617905	UC	Female	8.75	65	Terminal ileum	No	2
34	HM599PCN	0.123748	0.182607	0.677672	0.553924	UC	Female	8.75	65	Ascending colon	No	2
35	HM560TIN	0.0470829	0.069491	0.67754	0.630457	CD	Male	12.3333	47.5	Terminal ileum	No	1
36	HM617TIN	0.0409237	0.0586731	0.697487	0.656563	UC	Female	16.6667	70	Terminal ileum	No	1
37	HM502DCN	0.0546864	0.143022	0.382364	0.327678	Control	Male	14.5	0	Descending colon	No	2
38	HM405TI	0.0405019	0.0575863	0.703324	0.662823	UC	Male	15.5833	55	Terminal ileum	No	1
39	HM543PCA	0.0756848	0.153993	0.491482	0.415797	UC	Male	12.9167	40	Ascending colon	Yes	2
40	HM421TI	0.148914	0.178099	0.83613	0.687216	Control	Male	13.8333	0	Terminal ileum	No	2
41	HM538DCN	0.0894706	0.12909	0.693087	0.603616	CD	Male	12.0833	15	Descending colon	No	2
42	HM514CoN	0.105779	0.143893	0.735123	0.629344	UC	Male	16.1667	25	Ascending colon	No	2
43	HM504PCA	0.107724	0.171756	0.627194	0.51947	CD	Male	9.75	40	Ascending colon	Yes	2
44	HM550PCN	0.0882781	0.141985	0.621742	0.533464	UC	Female	14.0833	50	Ascending colon	No	2
45	HM467PC	0.0549181	0.100973	0.543889	0.488971	Control	Female	16.0833	0	Ascending colon	No	2
46	HM609PCN	0.0800291	0.156329	0.511929	0.4319	Control	Female	14.6667	0	Ascending colon	No	2
47	HM518CoN	0.0985775	0.186778	0.527778	0.429201	CD	Female	12.5833	25	Ascending colon	No	2
48	HM505TIN	0.0298675	0.038673	0.772309	0.742442	UC	Male	15.8333	50	Terminal ileum	No	1
49	HM579DCA	0.0569036	0.139151	0.408934	0.352031	CD	Female	13.1667	30	Descending colon	Yes	2
50	HM574DCA	0.0589967	0.0810961	0.727492	0.668495	CD	Female	11	50	Descending colon	Yes	2
51	HM539DCA	0.0655438	0.107262	0.611063	0.545519	CD	Female	14.0833	55	Descending colon	No	2
52	HM607TIN	0.0646516	0.102198	0.632612	0.567961	Control	Male	3.5	0	Terminal ileum	No	2
53	HM464DC	0.0841034	0.135847	0.619104	0.535001	UC	Female	15.6667	45	Descending colon	Yes	2
54	HM564DC	0.0382815	0.0506177	0.756288	0.718006	CD	Male	14	70	Descending colon	Yes	1
55	HM449CO2	0.09099	0.17533	0.518964	0.427974	CD	Male	16.5833	17.5	Descending colon	Yes	2
56	HM579PCA	0.0529465	0.14069	0.376334	0.323388	CD	Female	13.1667	30	Ascending colon	Yes	2
57	HM582TIN	0.0805576	0.122731	0.656376	0.575818	UC	Male	14.1667	60	Terminal ileum	No	2
58	HM550DCA	0.085636	0.146115	0.586088	0.500452	UC	Female	14.0833	50	Descending colon	Yes	2
59	HM558TIN	0.0750212	0.127693	0.58751	0.512489	UC	Female	17.5	40	Terminal ileum	No	2
60	HM460DCA	0.0549014	0.128847	0.426098	0.371196	CD	Male	17.1667	22.5	Descending colon	Yes	2
61	HM602PCA	0.0194583	0.0265224	0.733653	0.714195	UC	Female	10.1667	65	Ascending colon	Yes	1
62	HM580DC	0.0840343	0.152443	0.551252	0.467218	UC	Male	7.83333	75	Descending colon	Yes	2
63	HM417CO	0.0384814	0.100601	0.382516	0.344035	Control	Female	12.3333	0	Ascending colon	No	2
64	HM513TIN	0.0765854	0.151373	0.505937	0.429352	Control	Female	8.75	0	Terminal ileum	No	2
65	HM594TIN	0.137908	0.17964	0.76769	0.629782	Control	Male	6.33333	0	Terminal ileum	No	2
66	HM581PCN	0.126617	0.197627	0.640688	0.514071	Control	Female	16.1667	0	Ascending colon	No	2
67	HM558PCN	0.0795794	0.13303	0.598205	0.518625	UC	Female	17.5	40	Ascending colon	No	2
68	HM537TIN	0.0839236	0.149126	0.562771	0.478847	Control	Male	8.66667	0	Terminal ileum	No	2
69	HM518DCN	0.105884	0.155145	0.682483	0.576599	CD	Female	12.5833	25	Descending colon	No	2
70	HM573DCA	0.0407378	0.0573441	0.710411	0.669673	UC	Female	16.0833	65	Descending colon	Yes	1
71	HM520DCN	0.0651251	0.0851785	0.764572	0.699447	CD	Male	13.6667	30	Descending colon	No	2
72	HM572PCN	0.0502397	0.127418	0.394289	0.34405	Control	Male	16.75	0	Ascending colon	No	2
73	HM601TIA	0.0254348	0.0344582	0.738133	0.712699	CD	Female	17.5833	52.5	Terminal ileum	Yes	1
74	HM441TI	0.121868	0.154681	0.78787	0.666002	CD	Male	6.5	27.5	Terminal ileum	No	2
75	HM560PCA	0.11506	0.160516	0.716812	0.601752	CD	Male	12.3333	47.5	Ascending colon	Yes	2
76	HM588PCN	0.0450576	0.0595946	0.756068	0.711011	CD	Male	16.75	57.5	Ascending colon	No	1
77	HM504DCN	0.0971645	0.17358	0.559769	0.462604	CD	Male	9.75	40	Descending colon	No	2
78	HM528CoN	0.066275	0.124817	0.530979	0.464704	Control	Male	14.75	0	Ascending colon	No	2
79	HM544PCN	0.110701	0.136169	0.812966	0.702265	Control	Female	4.16667	0	Ascending colon	No	2
80	HM465TI	0.036578	0.0515277	0.709871	0.673293	CD	Male	14.4167	37.5	Terminal ileum	Yes	1
81	HM483DCA	0.137595	0.192383	0.715218	0.577623	CD	Male	13.1667	35	Descending colon	Yes	2
82	HM527TIN	0.0646026	0.121553	0.531478	0.466876	Control	Female	15.75	0	Terminal ileum	No	2
83	HM518TIA	0.0904441	0.123046	0.735046	0.644602	CD	Female	12.5833	25	Terminal ileum	Yes	2
84	HM422TI1	0.0436172	0.0600632	0.726188	0.682571	CD	Male	12.75	47.5	Terminal ileum	Yes	1
85	HM467TI	0.0524189	0.092641	0.565828	0.513409	Control	Female	16.0833	0	Terminal ileum	No	2
86	HM602TIN	0.0243083	0.0370268	0.656507	0.632199	UC	Female	10.1667	65	Terminal ileum	No	1
87	HM569PCA	0.093093	0.152776	0.609345	0.516252	CD	Male	13.8333	37.5	Ascending colon	Yes	2
88	HM563TIN	0.0518948	0.118395	0.438317	0.386423	Control	Female	15.6667	0	Terminal ileum	No	2
89	HM464PC	0.118151	0.16247	0.727219	0.609068	UC	Female	15.6667	45	Ascending colon	Yes	2
90	HM601DCN	0.0326141	0.041625	0.783522	0.750908	CD	Female	17.5833	52.5	Descending colon	No	1
91	HM435CO	0.121699	0.169681	0.717223	0.595524	UC	Male	12.8333	50	Ascending colon	No	2
92	HM590TIN	0.04494	0.0894694	0.502294	0.457354	Control	Male	14.25	0	Terminal ileum	No	2
93	HM579TIA	0.0661227	0.119966	0.551181	0.485058	CD	Female	13.1667	30	Terminal ileum	Yes	2
94	HM561TIN	0.0710491	0.0976897	0.727294	0.656244	Control	Female	14	0	Terminal ileum	No	2
95	HM406TI	0.0395319	0.0520511	0.759482	0.71995	CD	Female	4.75	37.5	Terminal ileum	Yes	1
96	HM533CoA	0.0742374	0.137822	0.538645	0.464408	CD	Male	15.5833	45	Ascending colon	Yes	2
97	HM441CO	0.103894	0.124983	0.831264	0.727371	CD	Male	6.5	27.5	Ascending colon	No	2
98	HM543DCA	0.0928211	0.164556	0.564071	0.47125	UC	Male	12.9167	40	Descending colon	Yes	2
99	HM621PCA	0.0346827	0.104864	0.330741	0.296058	UC	Female	5.08333	60	Ascending colon	Yes	2
100	HM561DCN	0.0674127	0.120846	0.557842	0.490429	Control	Female	14	0	Descending colon	No	2
101	HM620DCA	0.100017	0.159433	0.627329	0.527312	UC	Male	17.0833	25	Descending colon	Yes	2
102	HM502PCN	0.0570946	0.156132	0.365681	0.308587	Control	Male	14.5	0	Ascending colon	No	2
103	HM557DCN	0.0496274	0.119562	0.415076	0.365448	CD	Female	16.0833	45	Descending colon	No	2
104	HM617PCA	0.0454091	0.0603995	0.751813	0.706404	UC	Female	16.6667	70	Ascending colon	Yes	1
105	HM574TIA	0.0460932	0.0659889	0.6985	0.652406	CD	Female	11	50	Terminal ileum	Yes	1
106	HM616DCA	0.037221	0.0469099	0.793458	0.756237	UC	Female	10.5833	45	Descending colon	Yes	1
107	HM564TI	0.0310194	0.040403	0.76775	0.736731	CD	Male	14	70	Terminal ileum	Yes	1
108	HM539TIA	0.040654	0.0583057	0.697256	0.656602	CD	Female	14.0833	55	Terminal ileum	Yes	1
109	HM538PCN	0.0864539	0.161501	0.535315	0.448861	CD	Male	12.0833	15	Ascending colon	No	2
110	HM422CO1	0.0582477	0.114812	0.507332	0.449084	CD	Male	12.75	47.5	Ascending colon	Yes	2
111	HM537DCN	0.0954791	0.158815	0.601199	0.50572	Control	Male	8.66667	0	Descending colon	No	2
112	HM514TIN	0.0873439	0.126886	0.688366	0.601022	UC	Male	16.1667	25	Terminal ileum	No	2
113	HM557TIA	0.0514957	0.0946741	0.543927	0.492431	CD	Female	16.0833	45	Terminal ileum	Yes	2
114	HM435TI	0.130834	0.198911	0.657749	0.526916	UC	Male	12.8333	50	Terminal ileum	No	2
115	HM513DCN	0.106439	0.162851	0.653597	0.547158	Control	Female	8.75	0	Descending colon	No	2
116	HM406CO	0.0425976	0.0616645	0.690796	0.648199	CD	Female	4.75	37.5	Ascending colon	No	1
117	HM527DCN	0.0749942	0.126166	0.594407	0.519413	Control	Female	15.75	0	Descending colon	No	2
118	HM483TIA	0.136955	0.174066	0.786797	0.649843	CD	Male	13.1667	35	Terminal ileum	No	2
119	HM582DCA	0.0914304	0.148659	0.615036	0.523605	UC	Male	14.1667	60	Descending colon	Yes	2
120	HM543TIN1	0.0668103	0.12323	0.542158	0.475347	UC	Male	12.9167	40	Terminal ileum	No	2
121	HM449TI	0.0831837	0.155139	0.536187	0.453003	CD	Male	16.5833	17.5	Terminal ileum	Yes	2
122	HM590DCN	0.0592339	0.143662	0.412313	0.353079	Control	Male	14.25	0	Descending colon	No	2
123	HM616PCA	0.0320534	0.0434926	0.736984	0.704931	UC	Female	10.5833	45	Ascending colon	Yes	1
124	HM504TIN	0.0944928	0.129315	0.730715	0.636223	CD	Male	9.75	40	Terminal ileum	Yes	2
125	HM505PCA	0.0343299	0.0510159	0.672926	0.638596	UC	Male	15.8333	50	Ascending colon	Yes	1
126	HM531CoN	0.0892424	0.12508	0.713482	0.624239	Control	Female	16.5833	0	Ascending colon	No	2
127	HM620TIN	0.101883	0.142107	0.716945	0.615062	UC	Male	17.0833	25	Terminal ileum	No	2
128	HM523CoN	0.125519	0.177297	0.707955	0.582436	Control	Female	16.75	0	Ascending colon	No	2
129	HM450TI	0.119417	0.18811	0.634824	0.515407	UC	Male	13.8333	55	Terminal ileum	No	2
130	HM540CoN	0.0522335	0.118071	0.442392	0.390159	Control	Male	16.9167	0	Ascending colon	No	2
131	HM569TIA	0.0412355	0.0535066	0.770662	0.729427	CD	Male	13.8333	37.5	Terminal ileum	Yes	1
132	HM563DCN	0.0431098	0.12399	0.347689	0.304579	Control	Female	15.6667	0	Descending colon	No	2
133	HM594PCN	0.139245	0.188917	0.737071	0.597826	Control	Male	6.33333	0	Ascending colon	No	2
134	HM562PCN	0.0948164	0.136391	0.695183	0.600367	CD	Male	11	65	Ascending colon	No	2
135	HM417TI	0.0585835	0.100875	0.580753	0.522169	Control	Female	12.3333	0	Terminal ileum	No	2
136	HM424CO	0.0677578	0.0935962	0.723938	0.65618	UC	Male	15.9167	30	Descending colon	Yes	1
137	HM580TI	0.0984794	0.140987	0.698497	0.600018	UC	Male	7.83333	75	Terminal ileum	No	2
138	HM568DC	0.0936112	0.162465	0.576194	0.482583	CD	Female	17.3333	27.5	Descending colon	Yes	2
139	HM607PCN	0.0628884	0.108327	0.580542	0.517654	Control	Male	3.5	0	Ascending colon	No	2
140	HM514DCA	0.105428	0.145605	0.724067	0.618639	UC	Male	16.1667	25	Descending colon	Yes	2
141	HM568TI	0.036896	0.0510402	0.722882	0.685986	CD	Female	17.3333	27.5	Terminal ileum	Yes	1
142	HM455DC	0.0759118	0.155557	0.488	0.412088	Control	Female	15.8333	0	Descending colon	No	2
143	HM607DCN	0.0637639	0.132166	0.482452	0.418688	Control	Male	3.5	0	Descending colon	No	2
144	HM527CoN	0.0627103	0.128138	0.489397	0.426687	Control	Female	15.75	0	Ascending colon	No	2
145	HM528TIN	0.0549235	0.132304	0.415131	0.360208	Control	Male	14.75	0	Terminal ileum	No	2
146	HM466CO	0.0784301	0.131677	0.595624	0.517194	Control	Female	17.8333	0	Ascending colon	No	2
147	HM563PCN	0.0546996	0.129795	0.421432	0.366732	Control	Female	15.6667	0	Ascending colon	No	2
148	HM594DCN	0.135033	0.188572	0.716084	0.581051	Control	Male	6.33333	0	Descending colon	No	2
149	HM531DCN	0.0903639	0.133858	0.675072	0.584708	Control	Female	16.5833	0	Descending colon	No	2
150	HM442CO	0.0828094	0.134829	0.614182	0.531373	UC	Male	6.75	50	Ascending colon	Yes	2
151	HM523DCN	0.147024	0.173485	0.847471	0.700448	Control	Female	16.75	0	Descending colon	No	2
152	HM540DCN	0.0517415	0.114601	0.451491	0.39975	Control	Male	16.9167	0	Descending colon	No	2
153	HM450DC	0.0456613	0.0648244	0.704385	0.658724	UC	Male	13.8333	55	Descending colon	Yes	1
154	HM572TIN	0.0503149	0.0894325	0.562602	0.512287	Control	Male	16.75	0	Terminal ileum	No	2
155	HM602DCA	0.0367316	0.0494519	0.742775	0.706043	UC	Female	10.1667	65	Descending colon	Yes	1
156	HM440CO	0.0534159	0.071026	0.75206	0.698645	CD	Female	15	67.5	Ascending colon	Yes	1
157	HM405CO	0.0292428	0.0438468	0.666932	0.637689	UC	Male	15.5833	55	Ascending colon	Yes	1
158	HM574PCN	0.0563722	0.111155	0.507149	0.450777	CD	Female	11	50	Ascending colon	No	1
159	HM483PCA	0.136035	0.183152	0.742746	0.606711	CD	Male	13.1667	35	Ascending colon	Yes	2
160	HM582PCN	0.0846868	0.141217	0.599692	0.515006	UC	Male	14.1667	60	Ascending colon	No	2
161	HM421CO	0.153152	0.184508	0.830055	0.676904	Control	Male	13.8333	0	Ascending colon	No	2
162	HM590PCN	0.0538223	0.14266	0.377276	0.323454	Control	Male	14.25	0	Ascending colon	No	2
163	HM494DC	0.12518	0.172295	0.726543	0.601363	Control	Female	17.5	0	Descending colon	No	2
164	HM609DCN	0.0769146	0.14463	0.531801	0.454886	Control	Female	14.6667	0	Descending colon	No	2
165	HM621TIN	0.0268054	0.102845	0.26064	0.233835	UC	Female	5.08333	60	Terminal ileum	No	2
166	HM482DCA	0.136666	0.195929	0.697529	0.560863	UC	Female	17.6667	60	Descending colon	No	2
167	HM581TI	0.135395	0.192496	0.703365	0.56797	Control	Female	16.1667	0	Terminal ileum	No	2
168	HM568PC	0.0939828	0.155137	0.605805	0.511822	CD	Female	17.3333	27.5	Ascending colon	Yes	2
169	HM472DC	0.033983	0.0483828	0.702378	0.668395	UC	Female	17	40	Descending colon	Yes	1
170	HM573PCA	0.0374172	0.0567704	0.659097	0.62168	UC	Female	16.0833	65	Ascending colon	Yes	1
171	HM588DCN	0.049787	0.0872	0.570952	0.521165	CD	Male	16.75	57.5	Descending colon	No	2
172	HM502TIN	0.0636579	0.155698	0.408856	0.345198	Control	Male	14.5	0	Terminal ileum	No	2
173	HM427CO	0.0777746	0.125609	0.61918	0.541405	Control	Male	15.1667	0	Ascending colon	No	2
174	HM561PCN	0.0757612	0.103744	0.730268	0.654507	Control	Female	14	0	Ascending colon	No	2
175	HM560DCA	0.106673	0.164115	0.649991	0.543318	CD	Male	12.3333	47.5	Descending colon	Yes	2

## Sheet: Fig4f
	Sample	FR	nFR	TD	FD	Individual
0	HM621_Replicate2	0.0664683	0.100511	0.661304	0.594836	HM621
1	HM621_Replicate1	0.0607563	0.0942928	0.644337	0.583581	HM621
2	HM609_Replicate2	0.0598312	0.0995954	0.600743	0.540912	HM609
3	HM609_Replicate1	0.0548469	0.090434	0.606486	0.551639	HM609
4	HM604_Replicate2	0.0721036	0.104125	0.692471	0.620367	HM604
5	HM604_Replicate1	0.078474	0.112087	0.700115	0.621641	HM604
6	HM541_Replicate2	0.102022	0.137383	0.74261	0.640588	HM541
7	HM541_Replicate3	0.0980381	0.132941	0.737457	0.639419	HM541
8	HM541_Replicate1	0.101767	0.137221	0.741628	0.639861	HM541

## Sheet: Fig4g&FigS13
	Sample	FR	nFR	TD	FD	log2_FC_FR	log2_FC_nFR	log2_FC_TD	log2_FC_FD	Drug	Individual
0	V20_B01	0.0941891	0.10698	0.880436	0.786247	-0.103298	-0.131292	0.0279934	0.0445542	THEBRBR	V20
1	V20_B02	0.0845383	0.109763	0.770189	0.685651	-0.259254	-0.0942419	-0.165012	-0.152954	13MBRBR	V20
2	V20_B03	0.0908851	0.103273	0.880045	0.78916	-0.154815	-0.182167	0.027352	0.0498889	DMBRBR	V20
3	V20_B04	0.0936137	0.106717	0.877213	0.783599	-0.112139	-0.134841	0.0227026	0.039688	OBRBR	V20
4	V20_B05	0.101066	0.118023	0.85633	0.755263	-0.00162859	0.0104301	-0.0120587	-0.0134487	THBRBR	V20
5	V20_B07	0.0679784	0.09253	0.734664	0.666685	-0.573782	-0.34064	-0.233141	-0.193423	COBA	V20
6	V20_B08	0.0844309	0.108341	0.779307	0.694876	-0.261088	-0.113055	-0.148032	-0.133672	JATZ	V20
7	V20_B09	0.102208	0.135457	0.754544	0.652336	0.0145842	0.209203	-0.194619	-0.224814	CTS	V20
8	V20_B10	0.0960555	0.123457	0.778049	0.681993	-0.07499	0.0753747	-0.150365	-0.160671	PMTB	V20
9	V20_B11	0.0445043	0.054898	0.810672	0.766168	-1.18491	-1.09381	-0.0911059	0.00723257	SANGR	V20
10	V20_B13	0.0918326	0.102816	0.893175	0.801343	-0.139853	-0.188571	0.0487182	0.0719908	ACORL	V20
11	V20_B14	0.0830198	0.109917	0.755292	0.672272	-0.285403	-0.0922132	-0.19319	-0.181383	CLTR	V20
12	V20_B15	0.0425605	0.0532249	0.799635	0.757075	-1.24934	-1.13846	-0.110883	-0.00999302	EOSANGR	V20
13	V20_B16	0.0946692	0.107241	0.882768	0.788099	-0.0959645	-0.127774	0.0318094	0.0479481	CLDN	V20
14	V20_B17	0.0961097	0.114258	0.841164	0.745054	-0.0741769	-0.0363385	-0.0378384	-0.0330835	DHSNAGR	V20
15	V20_BBR	0.100455	0.13816	0.727092	0.626637	-0.010382	0.237704	-0.248086	-0.282797	BRBR	V20
16	V20_DMS	0.10118	0.117173	0.863517	0.762337	0	0	0	0	DMSO	V20
17	V21_B01	0.0594252	0.0703953	0.844166	0.78474	-0.123627	-0.121698	-0.00192883	0.00771892	THEBRBR	V21
18	V21_B02	0.0542517	0.0668073	0.812062	0.75781	-0.255035	-0.19717	-0.0578649	-0.0426597	13MBRBR	V21
19	V21_B03	0.0302317	0.0368174	0.821124	0.790893	-1.09864	-1.05679	-0.0418541	0.0189855	DMBRBR	V21
20	V21_B04	0.0506211	0.0593583	0.852807	0.802186	-0.354963	-0.367727	0.0127647	0.0394403	OBRBR	V21
21	V21_B05	0.0701763	0.0803579	0.873297	0.80312	0.116281	0.0692635	0.047017	0.0411198	THBRBR	V21
22	V21_B06	0.0367882	0.0423601	0.868462	0.831674	-0.815461	-0.85447	0.0390083	0.0915218	DHBRBR	V21
23	V21_B07	0.0717169	0.0821022	0.873507	0.80179	0.14761	0.100245	0.0473648	0.0387287	COBA	V21
24	V21_B08	0.0644443	0.0763277	0.844312	0.779867	-0.00664933	-0.00497019	-0.00167914	-0.00126766	JATZ	V21
25	V21_B09	0.0640488	0.0742159	0.863006	0.798958	-0.0155306	-0.0454471	0.0299165	0.0336226	CTS	V21
26	V21_B10	0.0625988	0.0730018	0.857496	0.794898	-0.0485679	-0.069244	0.0206761	0.0262729	PMTB	V21
27	V21_B11	0.0511047	0.063881	0.8	0.748895	-0.341246	-0.26179	-0.0794556	-0.0597333	SANGR	V21
28	V21_B14	0.0646331	0.0748346	0.863679	0.799046	-0.00243007	-0.0334702	0.0310401	0.0337817	CLTR	V21
29	V21_B15	0.052273	0.0598312	0.873674	0.821401	-0.308638	-0.356278	0.0476398	0.0735899	EOSANGR	V21
30	V21_B16	0.063221	0.0728901	0.867348	0.804127	-0.0342981	-0.0714538	0.0371558	0.0429265	CLDN	V21
31	V21_B17	0.0504816	0.0631293	0.799653	0.749172	-0.358946	-0.278866	-0.0800801	-0.0591999	DHSNAGR	V21
32	V21_BBR	0.0392635	0.0504238	0.778669	0.739406	-0.721515	-0.603071	-0.118444	-0.0781301	BRBR	V21
33	V21_DMS	0.064742	0.0765911	0.845295	0.780553	0	0	0	0	DMSO	V21
34	V22_B01	0.0757277	0.0960498	0.788421	0.712694	-0.059532	-0.0444967	-0.0150352	-0.0102255	THEBRBR	V22
35	V22_B02	0.0671582	0.0898368	0.747558	0.6804	-0.23279	-0.140973	-0.0918168	-0.0771251	13MBRBR	V22
36	V22_B03	0.0280689	0.0367321	0.764151	0.736082	-1.49138	-1.43124	-0.0601444	0.0363591	DMBRBR	V22
37	V22_B04	0.0754588	0.0901299	0.837223	0.761764	-0.0646638	-0.136274	0.0716099	0.0858369	OBRBR	V22
38	V22_B05	0.0698447	0.0814904	0.857091	0.787246	-0.176202	-0.281649	0.105446	0.133308	THBRBR	V22
39	V22_B06	0.0546357	0.0616593	0.88609	0.831455	-0.530508	-0.68396	0.153452	0.21213	DHBRBR	V22
40	V22_B07	0.0831066	0.0983912	0.844655	0.761548	0.0746105	-0.00974938	0.0843599	0.0854278	COBA	V22
41	V22_B08	0.0791928	0.0922833	0.858149	0.778956	0.00501667	-0.102209	0.107226	0.118034	JATZ	V22
42	V22_B09	0.0735632	0.0883056	0.833052	0.759489	-0.101369	-0.165774	0.0644051	0.0815219	CTS	V22
43	V22_B10	0.0757762	0.0877415	0.86363	0.787854	-0.0586083	-0.17502	0.116411	0.13442	PMTB	V22
44	V22_B11	0.0645784	0.0879403	0.734343	0.669765	-0.289302	-0.171754	-0.117548	-0.0998534	SANGR	V22
45	V22_B13	0.0803219	0.0977771	0.82148	0.741158	0.0254405	-0.0187826	0.0442231	0.0462734	ACORL	V22
46	V22_B14	0.0846675	0.102165	0.828731	0.744064	0.101455	0.044553	0.0569023	0.0519186	CLTR	V22
47	V22_B15	0.0795668	0.0981686	0.810511	0.730944	0.0118127	-0.0130174	0.0248301	0.0262542	EOSANGR	V22
48	V22_B16	0.085264	0.102116	0.834975	0.749711	0.111583	0.0438526	0.0677306	0.0628267	CLDN	V22
49	V22_B17	0.069052	0.0840445	0.821612	0.75256	-0.19267	-0.237126	0.0444555	0.0682994	DHSNAGR	V22
50	V22_BBR	0.103125	0.135744	0.759701	0.656576	0.385971	0.454541	-0.0685699	-0.128545	BRBR	V22
51	V22_DMS	0.0789179	0.0990584	0.796681	0.717763	0	0	0	0	DMSO	V22
52	V23_B01	0.0674083	0.0826329	0.815756	0.748348	-0.180729	-0.123337	-0.0573924	-0.0457471	THEBRBR	V23
53	V23_B02	0.0411827	0.0647793	0.635739	0.594557	-0.891616	-0.474521	-0.417095	-0.377642	13MBRBR	V23
54	V23_B03	0.0730891	0.0892528	0.8189	0.745811	-0.0639993	-0.0121556	-0.0518437	-0.0506469	DMBRBR	V23
55	V23_B04	0.0789851	0.0951692	0.829944	0.750959	0.0479257	0.080442	-0.0325163	-0.0407222	OBRBR	V23
56	V23_B05	0.069789	0.0840769	0.830061	0.760272	-0.130656	-0.0983424	-0.0323132	-0.0229407	THBRBR	V23
57	V23_B06	0.041308	0.07004	0.589777	0.548469	-0.887235	-0.361874	-0.525361	-0.494046	DHBRBR	V23
58	V23_B07	0.0491634	0.0765859	0.641938	0.592774	-0.63607	-0.232973	-0.403097	-0.381974	COBA	V23
59	V23_B08	0.0669218	0.0806006	0.830289	0.763367	-0.191179	-0.159262	-0.0319164	-0.0170785	JATZ	V23
60	V23_B09	0.0194069	0.0402877	0.481709	0.462302	-1.97708	-1.15971	-0.817369	-0.740621	CTS	V23
61	V23_B10	0.0563683	0.0711466	0.792284	0.735915	-0.438771	-0.339258	-0.0995132	-0.0699162	PMTB	V23
62	V23_B11	0.0500016	0.0606227	0.8248	0.774798	-0.611682	-0.570195	-0.0414866	0.00436427	SANGR	V23
63	V23_B13	0.0384939	0.0530698	0.725346	0.686852	-0.989024	-0.762162	-0.226862	-0.169458	ACORL	V23
64	V23_B14	0.0394569	0.0457916	0.861662	0.822205	-0.953379	-0.97497	0.0215916	0.0900421	CLTR	V23
65	V23_B15	0.0678827	0.084054	0.807608	0.739726	-0.17061	-0.0987358	-0.0718747	-0.0624661	EOSANGR	V23
66	V23_B16	0.0708565	0.0842335	0.841191	0.770334	-0.108756	-0.0956584	-0.0130972	-0.00397137	CLDN	V23
67	V23_B17	0.0733689	0.0900653	0.814619	0.74125	-0.0584858	0.000919462	-0.0594052	-0.0594962	DHSNAGR	V23
68	V23_BBR	0.0401635	0.051681	0.777143	0.736979	-0.927768	-0.800418	-0.12735	-0.0678318	BRBR	V23
69	V23_DMS	0.0764044	0.090008	0.848862	0.772458	0	0	0	0	DMSO	V23
70	V24_B01	0.087281	0.105594	0.826568	0.739287	0.641735	0.179435	0.4623	0.442516	THEBRBR	V24
71	V24_B02	0.0905905	0.107607	0.841861	0.75127	0.695427	0.206678	0.488748	0.465714	13MBRBR	V24
72	V24_B04	0.0959433	0.1112	0.862801	0.766858	0.77825	0.254055	0.524195	0.495341	OBRBR	V24
73	V24_B05	0.0904561	0.112768	0.802142	0.711686	0.693285	0.274261	0.419024	0.387623	THBRBR	V24
74	V24_B06	0.0929356	0.108572	0.855984	0.763048	0.732299	0.219549	0.51275	0.488156	DHBRBR	V24
75	V24_B07	0.0898455	0.101722	0.883243	0.793397	0.683514	0.125537	0.557977	0.544425	COBA	V24
76	V24_B08	0.0998482	0.130567	0.764727	0.664879	0.835804	0.485692	0.350112	0.289474	JATZ	V24
77	V24_B09	0.0891369	0.107892	0.826168	0.737031	0.67209	0.210488	0.461602	0.438108	CTS	V24
78	V24_B10	0.0703067	0.0840946	0.836044	0.765737	0.32973	-0.149015	0.478745	0.493231	PMTB	V24
79	V24_B11	0.078619	0.114954	0.683915	0.605296	0.490946	0.301963	0.188983	0.154022	SANGR	V24
80	V24_B13	0.0488897	0.0715036	0.683737	0.634848	-0.194403	-0.383012	0.188609	0.222793	ACORL	V24
81	V24_B14	0.0614051	0.069621	0.881991	0.820586	0.134426	-0.421505	0.555931	0.593037	CLTR	V24
82	V24_B15	0.0898168	0.104438	0.860001	0.770184	0.683053	0.163548	0.519505	0.501586	EOSANGR	V24
83	V24_B16	0.0896764	0.101634	0.882351	0.792674	0.680796	0.124278	0.556519	0.54311	CLDN	V24
84	V24_B17	0.0753297	0.0889016	0.847338	0.772008	0.429286	-0.0688186	0.498104	0.504999	DHSNAGR	V24
85	V24_BBR	0.0852318	0.100666	0.846682	0.761451	0.607459	0.110472	0.496987	0.485132	BRBR	V24
86	V24_DMS	0.055942	0.0932451	0.599946	0.544004	0	0	0	0	DMSO	V24
87	V25_B01	0.0450856	0.0983502	0.45842	0.413334	-0.773131	0.222264	-0.995395	-1.01769	THEBRBR	V25
88	V25_B02	0.0475429	0.0953272	0.498733	0.45119	-0.69657	0.177225	-0.873795	-0.891262	13MBRBR	V25
89	V25_B03	0.0671596	0.104723	0.641309	0.574149	-0.198204	0.312841	-0.511045	-0.543574	DMBRBR	V25
90	V25_B04	0.0638399	0.107368	0.594589	0.530749	-0.27134	0.34883	-0.620171	-0.656969	OBRBR	V25
91	V25_B05	0.074189	0.116616	0.636184	0.561995	-0.0545937	0.468027	-0.522621	-0.574442	THBRBR	V25
92	V25_B06	0.0223106	0.0519192	0.429717	0.407407	-1.78807	-0.699394	-1.08868	-1.03853	DHBRBR	V25
93	V25_B07	0.0515779	0.0896583	0.575273	0.523695	-0.579045	0.0887732	-0.667818	-0.676273	COBA	V25
94	V25_B08	0.0213981	0.0592632	0.36107	0.339672	-1.84831	-0.508528	-1.33979	-1.30086	JATZ	V25
95	V25_B09	0.0384834	0.110107	0.349508	0.311025	-1.00156	0.385173	-1.38674	-1.42797	CTS	V25
96	V25_B10	0.0607	0.101191	0.599853	0.539153	-0.344102	0.263352	-0.607454	-0.634303	PMTB	V25
97	V25_B11	0.00890097	0.0442642	0.201087	0.192186	-3.11377	-0.929523	-2.18424	-2.12249	SANGR	V25
98	V25_B13	0.0540393	0.083773	0.645068	0.591029	-0.51179	-0.0091774	-0.502612	-0.50177	ACORL	V25
99	V25_B14	0.0433679	0.0518316	0.836706	0.793338	-0.829173	-0.70183	-0.127343	-0.0770624	CLTR	V25
100	V25_B15	0.0407179	0.0730749	0.557208	0.51649	-0.920135	-0.206287	-0.713848	-0.696259	EOSANGR	V25
101	V25_B16	0.056326	0.105621	0.533287	0.476961	-0.451998	0.325155	-0.777153	-0.811129	CLDN	V25
102	V25_B17	0.0582197	0.0905672	0.642834	0.584615	-0.404292	0.103325	-0.507617	-0.517513	DHSNAGR	V25
103	V25_BBR	0.0344105	0.0491523	0.700079	0.665669	-1.16295	-0.778405	-0.384546	-0.330195	BRBR	V25
104	V25_DMS	0.0770502	0.0843076	0.913917	0.836867	0	0	0	0	DMSO	V25
105	V9_B01	0.0719934	0.0895001	0.804395	0.732401	0.034293	0.196047	-0.161754	-0.179661	THEBRBR	V9
106	V9_B02	0.0684157	0.0761353	0.898607	0.830192	-0.0392437	-0.0372772	-0.0019665	0.0011489	13MBRBR	V9
107	V9_B03	0.0690913	0.0781537	0.884044	0.814953	-0.0250677	0.000470976	-0.0255386	-0.0255786	DMBRBR	V9
108	V9_B04	0.0728664	0.0803513	0.906848	0.833981	0.051682	0.0404789	0.0112031	0.00771978	OBRBR	V9
109	V9_B05	0.0649532	0.0854507	0.760124	0.695171	-0.114172	0.12925	-0.243422	-0.254927	THBRBR	V9
110	V9_B06	0.0560155	0.0660456	0.848134	0.792118	-0.327746	-0.242381	-0.0853658	-0.0665798	DHBRBR	V9
111	V9_B07	0.0545861	0.0609795	0.895155	0.840569	-0.365037	-0.357517	-0.00752007	0.0190703	COBA	V9
112	V9_B08	0.0634336	0.0869484	0.729554	0.66612	-0.148325	0.154318	-0.302643	-0.316513	JATZ	V9
113	V9_B09	0.0733152	0.0820017	0.89407	0.820755	0.0605414	0.0698105	-0.00926912	-0.0153438	CTS	V9
114	V9_B10	0.0405855	0.04675	0.868139	0.827554	-0.792606	-0.740875	-0.051731	-0.00344259	PMTB	V9
115	V9_B11	0.0341221	0.0382824	0.891326	0.857204	-1.04286	-1.02916	-0.0137047	0.0473423	SANGR	V9
116	V9_B13	0.0708259	0.0785395	0.901787	0.830961	0.0107057	0.00757602	0.00312971	0.00248581	ACORL	V9
117	V9_B14	0.0762456	0.0874505	0.871871	0.795626	0.117081	0.162623	-0.045542	-0.0602053	CLTR	V9
118	V9_B15	0.0426332	0.0479962	0.888262	0.845629	-0.721594	-0.702922	-0.0186721	0.027729	EOSANGR	V9
119	V9_B16	0.0687336	0.0755806	0.909407	0.840674	-0.0325571	-0.0478263	0.0152692	0.0192506	CLDN	V9
120	V9_B17	0.0378993	0.0450223	0.841789	0.80389	-0.891402	-0.795203	-0.0961986	-0.0452978	DHSNAGR	V9
121	V9_BBR	0.0454057	0.0776858	0.584478	0.539073	-0.630699	-0.00819152	-0.622508	-0.621816	BRBR	V9
122	V9_DMS	0.0703023	0.0781282	0.899833	0.829531	0	0	0	0	DMSO	V9

## Sheet: Fig4h-m
	Sample	Individual	Drug	nFR	TD	FD	log2_FC_nFR	log2_FC_TD	log2_FC_FD
0	V1_ATRV	V1	ATRV	0.095056	0.749875	0.678595	-0.102992	-0.0173617	-0.00610402
1	V1_AZTH	V1	AZTH	0.0998074	0.608194	0.547492	-0.032623	-0.31948	-0.315817
2	V1_BRBR	V1	BRBR	0.0825201	0.616632	0.565747	-0.307024	-0.299603	-0.268497
3	V1_CMTD	V1	CMTD	0.112465	0.73559	0.652862	0.139633	-0.0451103	-0.0618769
4	V1_CPRF	V1	CPRF	0.120661	0.777287	0.683499	0.241117	0.0344366	0.00428533
5	V1_CRTS	V1	CRTS	0.100755	0.778073	0.699678	-0.0189966	0.0358933	0.0380374
6	V1_CYCL	V1	CYCL	0.102801	0.764069	0.685522	0.0100127	0.00969097	0.00854814
7	V1_DCLF	V1	DCLF	0.105252	0.846483	0.757389	0.0440063	0.157469	0.152379
8	V1_DDZN	V1	DDZN	0.103473	0.760883	0.682152	0.0194118	0.00366307	0.00143937
9	V1_DGXN	V1	DGXN	0.102578	0.78213	0.701901	0.00688544	0.0433973	0.0426123
10	V1_DMSO	V1	DMSO	0.10209	0.758954	0.681472	0	0	0
11	V1_EZTM	V1	EZTM	0.104521	0.779554	0.698075	0.0339449	0.0386373	0.0347268
12	V1_FLCY	V1	FLCY	0.0894466	0.721423	0.656894	-0.190743	-0.0731668	-0.052994
13	V1_FOS	V1	FOS	0.130906	0.805244	0.699833	0.358691	0.0854148	0.0383559
14	V1_IBPR	V1	IBPR	0.0948754	0.810823	0.733896	-0.105735	0.0953752	0.106921
15	V1_INDM	V1	INDM	0.0976859	0.801288	0.723014	-0.06362	0.0783098	0.0853688
16	V1_ISNZ	V1	ISNZ	0.0973987	0.780436	0.704422	-0.0678669	0.0402684	0.0477864
17	V1_KTPR	V1	KTPR	0.0929757	0.815001	0.739225	-0.134916	0.10279	0.11736
18	V1_LBPR	V1	LBPR	0.0991015	0.791179	0.712772	-0.0428634	0.0599923	0.0647861
19	V1_LPRM	V1	LPRM	0.106329	0.777835	0.695129	0.0586987	0.0354533	0.0286256
20	V1_LVDP	V1	LVDP	0.101617	0.787407	0.707393	-0.00670029	0.0530987	0.0538585
21	V1_LVST	V1	LVST	0.0931102	0.763306	0.692235	-0.132831	0.00825056	0.0226071
22	V1_MRCP	V1	MRCP	0.0979529	0.679004	0.612494	-0.0596815	-0.160592	-0.15396
23	V1_MSLM	V1	MSLM	0.107225	0.716094	0.63931	0.0708059	-0.0838635	-0.0921384
24	V1_MTFR	V1	MTFR	0.0967751	0.77621	0.701092	-0.0771333	0.0324354	0.0409497
25	V1_MTHT	V1	MTHT	0.0871988	0.728056	0.66457	-0.227462	-0.0599627	-0.0362327
26	V1_MTHY	V1	MTHY	0.100235	0.780661	0.702412	-0.0264571	0.0406853	0.0436629
27	V1_MTRN	V1	MTRN	0.0932436	0.748562	0.678764	-0.130765	-0.0198895	-0.00574532
28	V1_NBTY	V1	NBTY	0.0967651	0.675249	0.609908	-0.0772823	-0.168593	-0.160062
29	V1_NPRX	V1	NPRX	0.102291	0.720962	0.647214	0.00283562	-0.0740881	-0.0744108
30	V1_NZTD	V1	NZTD	0.0920838	0.765045	0.694597	-0.148823	0.0115326	0.0275209
31	V1_OLNZ	V1	OLNZ	0.104879	0.768298	0.68772	0.0388786	0.0176534	0.0131659
32	V1_OLSL	V1	OLSL	0.103993	0.795084	0.7124	0.0266503	0.0670948	0.0640333
33	V1_OMPR	V1	OMPR	0.1012	0.700124	0.629272	-0.0126326	-0.116401	-0.114972
34	V1_PRCT	V1	PRCT	0.0935542	0.746655	0.676802	-0.125968	-0.02357	-0.00991998
35	V1_PRVS	V1	PRVS	0.0968455	0.749198	0.676642	-0.0760842	-0.0186647	-0.0102628
36	V1_RFXM	V1	RFXM	0.0630473	0.926104	0.867716	-0.695336	0.287163	0.348568
37	V1_RNTD	V1	RNTD	0.0918142	0.761309	0.69141	-0.153052	0.00446976	0.0208863
38	V1_RPMY	V1	RPMY	0.102278	0.760603	0.68281	0.00265508	0.00313229	0.00283011
39	V1_RSPR	V1	RSPR	0.102757	0.784166	0.703587	0.00939602	0.0471475	0.0460753
40	V1_RSVR	V1	RSVR	0.0994361	0.775411	0.698307	-0.0380003	0.0309487	0.0352065
41	V1_RSVS	V1	RSVS	0.0990305	0.769643	0.693425	-0.0438964	0.0201784	0.0250858
42	V1_SLFS	V1	SLFS	0.115127	0.727818	0.644027	0.173385	-0.0604332	-0.0815337
43	V1_SMVS	V1	SMVS	0.090418	0.775961	0.7058	-0.17516	0.031973	0.050606
44	V20_ATRV	V20	ATRV	0.117145	0.875315	0.772776	0.00452023	-0.023274	-0.0238727
45	V20_AZTH	V20	AZTH	0.117549	0.886658	0.782432	0.00949475	-0.00469851	-0.00595858
46	V20_BRBR	V20	BRBR	0.109204	0.836023	0.744726	-0.0967509	-0.0895332	-0.0772132
47	V20_CMTD	V20	CMTD	0.111621	0.894893	0.795004	-0.0651611	0.0086384	0.0170377
48	V20_CPRF	V20	CPRF	0.105677	0.868316	0.776555	-0.144115	-0.0348565	-0.0168357
49	V20_CRTS	V20	CRTS	0.118759	0.879882	0.775389	0.0242591	-0.0157654	-0.0190037
50	V20_CYCL	V20	CYCL	0.110448	0.895973	0.797015	-0.080409	0.0103787	0.0206825
51	V20_DCLF	V20	DCLF	0.101378	0.866911	0.779025	-0.204029	-0.0371923	-0.0122534
52	V20_DDZN	V20	DDZN	0.125897	0.870929	0.761282	0.108473	-0.0305207	-0.0454931
53	V20_DGXN	V20	DGXN	0.125369	0.872485	0.763102	0.10241	-0.0279461	-0.0420474
54	V20_DMSO	V20	DMSO	0.116778	0.88955	0.78567	0	0	0
55	V20_EZTM	V20	EZTM	0.130202	0.882578	0.767665	0.156974	-0.011353	-0.0334475
56	V20_FLCY	V20	FLCY	0.105201	0.912171	0.816209	-0.150617	0.0362282	0.0550155
57	V20_FOS	V20	FOS	0.158689	0.844602	0.710572	0.442433	-0.074805	-0.144942
58	V20_IBPR	V20	IBPR	0.128558	0.864703	0.753538	0.138652	-0.0408711	-0.0602428
59	V20_INDM	V20	INDM	0.105531	0.865426	0.774097	-0.146103	-0.0396657	-0.0214102
60	V20_ISNZ	V20	ISNZ	0.12342	0.886959	0.77749	0.0798061	-0.00420954	-0.0150997
61	V20_KTPR	V20	KTPR	0.120684	0.869983	0.76499	0.0474606	-0.032089	-0.0384827
62	V20_LBPR	V20	LBPR	0.106238	0.889574	0.795067	-0.13647	3.82848e-05	0.0171531
63	V20_LPRM	V20	LPRM	0.122633	0.875758	0.768361	0.0705703	-0.0225447	-0.0321392
64	V20_LVDP	V20	LVDP	0.120017	0.882771	0.776824	0.0394663	-0.0110363	-0.0163362
65	V20_LVST	V20	LVST	0.115052	0.882043	0.780563	-0.0214924	-0.0122267	-0.00940883
66	V20_MRCP	V20	MRCP	0.116807	0.865161	0.764104	0.000354911	-0.0401075	-0.0401545
67	V20_MSLM	V20	MSLM	0.134934	0.868249	0.751093	0.208478	-0.0349674	-0.0649323
68	V20_MTFR	V20	MTFR	0.137274	0.806929	0.696159	0.233286	-0.140634	-0.174507
69	V20_MTHT	V20	MTHT	0.101704	0.859241	0.771852	-0.199398	-0.0500141	-0.0255986
70	V20_MTHY	V20	MTHY	0.116974	0.876749	0.774192	0.00242017	-0.0209128	-0.0212331
71	V20_MTRN	V20	MTRN	0.104139	0.870219	0.779595	-0.16526	-0.0316985	-0.0111994
72	V20_NBTY	V20	NBTY	0.115014	0.880735	0.779438	-0.0219579	-0.0143681	-0.0114897
73	V20_NPRX	V20	NPRX	0.119235	0.879959	0.775037	0.0300338	-0.0156405	-0.0196588
74	V20_NZTD	V20	NZTD	0.105813	0.880147	0.787016	-0.142254	-0.0153318	0.00246893
75	V20_OLNZ	V20	OLNZ	0.115485	0.896503	0.792971	-0.0160687	0.0112326	0.0133438
76	V20_OLSL	V20	OLSL	0.120416	0.875853	0.770386	0.0442524	-0.0223876	-0.0283415
77	V20_OMPR	V20	OMPR	0.119397	0.877031	0.772316	0.0319901	-0.0204489	-0.0247322
78	V20_PRCT	V20	PRCT	0.116499	0.883643	0.7807	-0.00345625	-0.00961263	-0.00915627
79	V20_PRVS	V20	PRVS	0.109612	0.884045	0.787143	-0.091367	-0.0089571	0.0027015
80	V20_RFXM	V20	RFXM	0.102734	0.897431	0.805234	-0.184856	0.0127248	0.0354847
81	V20_RNTD	V20	RNTD	0.105776	0.898134	0.803133	-0.142766	0.013854	0.0317153
82	V20_RPMY	V20	RPMY	0.141715	0.769992	0.660873	0.279216	-0.208234	-0.249552
83	V20_RSPR	V20	RSPR	0.113742	0.876318	0.776644	-0.0380101	-0.0216215	-0.01667
84	V20_RSVR	V20	RSVR	0.137519	0.837275	0.722134	0.235857	-0.0873752	-0.121658
85	V20_RSVS	V20	RSVS	0.106769	0.886103	0.791495	-0.129284	-0.00560225	0.010656
86	V20_SLFS	V20	SLFS	0.123833	0.874399	0.766119	0.0846208	-0.0247852	-0.0363545
87	V20_SMVS	V20	SMVS	0.110049	0.892628	0.794395	-0.0856211	0.00498293	0.0159326
88	V22_ATRV	V22	ATRV	0.104262	0.876583	0.785189	-0.0533517	0.0265738	0.032914
89	V22_AZTH	V22	AZTH	0.104566	0.833645	0.746474	-0.0491532	-0.0458846	-0.0400339
90	V22_BRBR	V22	BRBR	0.0922511	0.872191	0.791731	-0.229927	0.0193276	0.0448843
91	V22_CMTD	V22	CMTD	0.102468	0.878115	0.788137	-0.0783954	0.0290929	0.0383201
92	V22_CPRF	V22	CPRF	0.110635	0.857586	0.762707	0.0322366	-0.00503592	-0.00899615
93	V22_CRTS	V22	CRTS	0.105474	0.885016	0.79167	-0.0366798	0.0403864	0.0447735
94	V22_CYCL	V22	CYCL	0.104743	0.891036	0.797706	-0.0467123	0.050166	0.0557313
95	V22_DCLF	V22	DCLF	0.107463	0.903713	0.806598	-0.00973034	0.0705475	0.0717235
96	V22_DDZN	V22	DDZN	0.104894	0.876773	0.784805	-0.0446385	0.0268856	0.0322082
97	V22_DGXN	V22	DGXN	0.102961	0.868622	0.779188	-0.071469	0.0134107	0.021845
98	V22_DMSO	V22	DMSO	0.10819	0.860585	0.767478	0	0	0
99	V22_EZTM	V22	EZTM	0.100211	0.865492	0.77876	-0.11052	0.00820262	0.0210522
100	V22_FLCY	V22	FLCY	0.100477	0.90899	0.817658	-0.106707	0.0789475	0.0913719
101	V22_FOS	V22	FOS	0.130588	0.786413	0.683717	0.271451	-0.13003	-0.166726
102	V22_IBPR	V22	IBPR	0.10298	0.87444	0.78439	-0.0711995	0.023042	0.0314454
103	V22_INDM	V22	INDM	0.0909573	0.887588	0.806855	-0.250304	0.0445727	0.0721842
104	V22_ISNZ	V22	ISNZ	0.102584	0.837979	0.752015	-0.0767572	-0.0384037	-0.0293637
105	V22_KTPR	V22	KTPR	0.105356	0.89615	0.801735	-0.0382969	0.0584228	0.0630004
106	V22_LBPR	V22	LBPR	0.097937	0.882835	0.796373	-0.14364	0.036827	0.0533186
107	V22_LPRM	V22	LPRM	0.105538	0.861323	0.77042	-0.0357994	0.00123685	0.00552004
108	V22_LVDP	V22	LVDP	0.101731	0.878937	0.789522	-0.0888045	0.0304426	0.0408534
109	V22_LVST	V22	LVST	0.100451	0.886911	0.79782	-0.107071	0.0434728	0.0559378
110	V22_MRCP	V22	MRCP	0.0950102	0.852821	0.771794	-0.187411	-0.013075	0.00809003
111	V22_MSLM	V22	MSLM	0.106878	0.858402	0.766657	-0.0176004	-0.00366454	-0.00154389
112	V22_MTFR	V22	MTFR	0.0983448	0.872211	0.786434	-0.137646	0.0193603	0.0351996
113	V22_MTHT	V22	MTHT	0.0902967	0.849098	0.772427	-0.260821	-0.0193864	0.00927325
114	V22_MTHY	V22	MTHY	0.101467	0.873584	0.784944	-0.0925507	0.0216292	0.0324636
115	V22_MTRN	V22	MTRN	0.0990995	0.871173	0.78484	-0.126616	0.0176417	0.032273
116	V22_NBTY	V22	NBTY	0.105193	0.879966	0.7874	-0.0405252	0.0321312	0.0369709
117	V22_NPRX	V22	NPRX	0.098954	0.884895	0.797331	-0.128736	0.0401896	0.0550539
118	V22_NZTD	V22	NZTD	0.104509	0.890386	0.797333	-0.0499376	0.0491139	0.0550561
119	V22_OLNZ	V22	OLNZ	0.101861	0.876862	0.787544	-0.0869666	0.0270318	0.0372343
120	V22_OLSL	V22	OLSL	0.111433	0.882979	0.784586	0.0426127	0.0370612	0.031805
121	V22_OMPR	V22	OMPR	0.109077	0.835211	0.744109	0.0117824	-0.0431761	-0.044612
122	V22_PRCT	V22	PRCT	0.106573	0.880427	0.786597	-0.0217294	0.0328857	0.0354996
123	V22_PRVS	V22	PRVS	0.101025	0.881442	0.792394	-0.0988589	0.034548	0.0460931
124	V22_RFXM	V22	RFXM	0.083651	0.780271	0.715001	-0.37111	-0.141342	-0.102181
125	V22_RNTD	V22	RNTD	0.0940718	0.88658	0.803178	-0.201731	0.0429336	0.0655938
126	V22_RPMY	V22	RPMY	0.103617	0.862534	0.773161	-0.0623063	0.00326339	0.0106423
127	V22_RSPR	V22	RSPR	0.103572	0.881013	0.789764	-0.0629325	0.0338453	0.0412965
128	V22_RSVR	V22	RSVR	0.107274	0.883697	0.788899	-0.0122655	0.0382343	0.0397152
129	V22_RSVS	V22	RSVS	0.101565	0.877978	0.788806	-0.0911579	0.0288678	0.0395449
130	V22_SLFS	V22	SLFS	0.0973288	0.843714	0.761596	-0.152628	-0.0285636	-0.0110995
131	V22_SMVS	V22	SMVS	0.108027	0.881632	0.786392	-0.00216946	0.0348598	0.0351228
132	V23_ATRV	V23	ATRV	0.0842045	0.560136	0.51297	-0.0635337	0.142425	0.14841
133	V23_AZTH	V23	AZTH	0.0905001	0.589367	0.53603	0.0404878	0.215815	0.211848
134	V23_BRBR	V23	BRBR	0.0709765	0.672927	0.625165	-0.310089	0.407098	0.433772
135	V23_CMTD	V23	CMTD	0.0931585	0.57088	0.517698	0.0822572	0.169835	0.161645
136	V23_CPRF	V23	CPRF	0.102442	0.778338	0.698603	0.21931	0.617044	0.594008
137	V23_CRTS	V23	CRTS	0.0940165	0.627918	0.568884	0.0954825	0.307224	0.297668
138	V23_CYCL	V23	CYCL	0.0943485	0.620636	0.56208	0.100568	0.290396	0.280311
139	V23_DCLF	V23	DCLF	0.0925701	0.720735	0.654016	0.0731161	0.506116	0.498862
140	V23_DDZN	V23	DDZN	0.0950668	0.617565	0.558855	0.11151	0.283238	0.272008
141	V23_DGXN	V23	DGXN	0.107977	0.525286	0.468567	0.295217	0.04975	0.0177905
142	V23_DMSO	V23	DMSO	0.0879956	0.507481	0.462825	0	0	0
143	V23_EZTM	V23	EZTM	0.0971455	0.608545	0.549428	0.142716	0.262012	0.247465
144	V23_FLCY	V23	FLCY	0.0955752	0.664314	0.600822	0.119206	0.388512	0.376472
145	V23_FOS	V23	FOS	0.0813068	0.770734	0.708068	-0.114054	0.602881	0.613423
146	V23_IBPR	V23	IBPR	0.0888023	0.745044	0.678883	0.0131658	0.553974	0.552697
147	V23_INDM	V23	INDM	0.092041	0.731275	0.663968	0.0648465	0.527062	0.520648
148	V23_ISNZ	V23	ISNZ	0.093188	0.715854	0.649145	0.0827132	0.496312	0.488075
149	V23_KTPR	V23	KTPR	0.101068	0.6912	0.621342	0.199819	0.445751	0.424922
150	V23_LBPR	V23	LBPR	0.0855026	0.520124	0.475652	-0.0414625	0.0355019	0.0394402
151	V23_LPRM	V23	LPRM	0.092638	0.62945	0.571139	0.0741737	0.310739	0.303376
152	V23_LVDP	V23	LVDP	0.0920626	0.582187	0.52859	0.0651841	0.198131	0.191683
153	V23_LVST	V23	LVST	0.0928655	0.587275	0.532737	0.0777112	0.210683	0.202959
154	V23_MRCP	V23	MRCP	0.0977859	0.582235	0.5253	0.152195	0.198248	0.182677
155	V23_MSLM	V23	MSLM	0.0937956	0.465634	0.421959	0.0920887	-0.124157	-0.133361
156	V23_MTFR	V23	MTFR	0.0620097	0.379027	0.355524	-0.504938	-0.421051	-0.380518
157	V23_MTHT	V23	MTHT	0.0924331	0.630386	0.572117	0.0709786	0.312882	0.305845
158	V23_MTHY	V23	MTHY	0.0917271	0.61425	0.557907	0.0599167	0.275474	0.269559
159	V23_MTRN	V23	MTRN	0.104521	0.767596	0.687367	0.24829	0.596996	0.570614
160	V23_NPRX	V23	NPRX	0.0923293	0.605903	0.54996	0.0693583	0.255734	0.248862
161	V23_NZTD	V23	NZTD	0.0891136	0.603406	0.549634	0.0182144	0.249776	0.248006
162	V23_OLNZ	V23	OLNZ	0.0911338	0.591731	0.537804	0.0505548	0.221588	0.216615
163	V23_OLSL	V23	OLSL	0.0929961	0.678055	0.614999	0.0797391	0.41805	0.410118
164	V23_OMPR	V23	OMPR	0.084681	0.606619	0.55525	-0.0553918	0.257438	0.262672
165	V23_PRCT	V23	PRCT	0.083163	0.503916	0.462009	-0.0814888	-0.0101695	-0.00254505
166	V23_PRVS	V23	PRVS	0.08787	0.530948	0.484293	-0.00205991	0.0652172	0.0654158
167	V23_RFXM	V23	RFXM	0.0695386	0.73508	0.683963	-0.339616	0.534548	0.563453
168	V23_RNTD	V23	RNTD	0.0907705	0.611176	0.555699	0.0447932	0.268234	0.263838
169	V23_RPMY	V23	RPMY	0.0893979	0.573899	0.522593	0.0228109	0.177443	0.175223
170	V23_RSPN	V23	RSPR	0.0893252	0.608382	0.554038	0.0216365	0.261626	0.259521
171	V23_RSVR	V23	RSVR	0.0920346	0.594952	0.540196	0.0647459	0.229421	0.223018
172	V23_RSVS	V23	RSVS	0.0903095	0.616121	0.56048	0.0374468	0.279862	0.276197
173	V23_SLFS	V23	SLFS	0.103488	0.592303	0.531006	0.233963	0.222982	0.198264
174	V23_SMVS	V23	SMVS	0.0977163	0.621362	0.560644	0.151169	0.29208	0.276621
175	V24_ATRV	V24	ATRV	0.0941495	0.830144	0.751986	0.0505515	-0.0399712	-0.0451251
176	V24_AZTH	V24	AZTH	0.0985409	0.750491	0.676537	0.11632	-0.185497	-0.197662
177	V24_BRBR	V24	BRBR	0.10118	0.769683	0.691806	0.154456	-0.149068	-0.165463
178	V24_CMTD	V24	CMTD	0.0791815	0.867571	0.798875	-0.19924	0.0236492	0.0421393
179	V24_CPRF	V24	CPRF	0.0951971	0.827309	0.748552	0.0665151	-0.0449056	-0.0517288
180	V24_CRTS	V24	CRTS	0.0942575	0.854026	0.773527	0.0522042	0.000946956	-0.0043788
181	V24_CYCL	V24	CYCL	0.0901775	0.814101	0.740688	-0.0116356	-0.068124	-0.0669656
182	V24_DCLF	V24	DCLF	0.105793	0.896725	0.801857	0.218776	0.0713331	0.0475144
183	V24_DDZN	V24	DDZN	0.0914751	0.819071	0.744147	0.00897697	-0.0593432	-0.060244
184	V24_DGXN	V24	DGXN	0.0963912	0.785524	0.709806	0.0844991	-0.119677	-0.128406
185	V24_DMSO	V24	DMSO	0.0909077	0.853465	0.775879	0	0	0
186	V24_EZTM	V24	EZTM	0.102725	0.842928	0.756339	0.176309	-0.0179222	-0.0367983
187	V24_FLCY	V24	FLCY	0.0906035	0.874611	0.795369	-0.00483625	0.0353097	0.0357924
188	V24_FOS	V24	FOS	0.106844	0.860976	0.768986	0.233035	0.0126407	-0.0128743
189	V24_IBPR	V24	IBPR	0.0969522	0.834133	0.753262	0.0928715	-0.0330546	-0.0426791
190	V24_INDM	V24	INDM	0.100897	0.887932	0.798342	0.150414	0.0571165	0.0411756
191	V24_ISNZ	V24	ISNZ	0.0964942	0.820556	0.741377	0.0860389	-0.0567305	-0.0656233
192	V24_KTPR	V24	KTPR	0.0965807	0.851076	0.768878	0.0873328	-0.0040444	-0.0130755
193	V24_LBPR	V24	LBPR	0.0769166	0.848164	0.782926	-0.241109	-0.00898944	0.0130449
194	V24_LPRM	V24	LPRM	0.0963911	0.820853	0.74173	0.0844977	-0.0562093	-0.0649376
195	V24_LVDP	V24	LVDP	0.0948307	0.851996	0.7712	0.0609513	-0.00248629	-0.00872537
196	V24_LVST	V24	LVST	0.0931324	0.83795	0.759909	0.0348797	-0.0264688	-0.0300036
197	V24_MRCP	V24	MRCP	0.0924549	0.820682	0.744806	0.0243467	-0.0565099	-0.0589673
198	V24_MSLM	V24	MSLM	0.0960158	0.863613	0.780692	0.0788698	0.0170519	0.00892265
199	V24_MTFR	V24	MTFR	0.090672	0.857448	0.779702	-0.00374536	0.00671741	0.0070914
200	V24_MTHT	V24	MTHT	0.0926452	0.829754	0.752882	0.0273143	-0.0406479	-0.043408
201	V24_MTHY	V24	MTHY	0.0954959	0.837794	0.757789	0.0710356	-0.0267361	-0.0340357
202	V24_MTRN	V24	MTRN	0.0972004	0.841588	0.759785	0.0965595	-0.0202191	-0.0302401
203	V24_NBTY	V24	NBTY	0.0892147	0.837702	0.762967	-0.0271216	-0.0268944	-0.0242102
204	V24_NPRX	V24	NPRX	0.0824584	0.853432	0.78306	-0.140736	-5.55124e-05	0.0132913
205	V24_NZTD	V24	NZTD	0.0916032	0.825407	0.749797	0.010995	-0.0482268	-0.0493309
206	V24_OLNZ	V24	OLNZ	0.0926383	0.841484	0.76353	0.0272057	-0.020397	-0.0231459
207	V24_OLSL	V24	OLSL	0.0937412	0.829589	0.751822	0.0442801	-0.0409358	-0.0454394
208	V24_OMPR	V24	OMPR	0.0942398	0.865327	0.783779	0.0519332	0.0199137	0.0146162
209	V24_PRCT	V24	PRCT	0.0867781	0.870854	0.795283	-0.0670719	0.0290986	0.0356374
210	V24_PRVS	V24	PRVS	0.0929923	0.851422	0.772246	0.032708	-0.00345805	-0.00676996
211	V24_RFXM	V24	RFXM	0.0801344	0.853508	0.785112	-0.181982	7.1575e-05	0.017068
212	V24_RNTD	V24	RNTD	0.0927299	0.841605	0.763563	0.0286319	-0.0201892	-0.0230839
213	V24_RPMY	V24	RPMY	0.0922842	0.830503	0.753861	0.0216806	-0.0393471	-0.0415332
214	V24_RSPN	V24	RSPR	0.0910789	0.838388	0.762029	0.00271348	-0.0257139	-0.0259856
215	V24_RSVR	V24	RSVR	0.0970832	0.8315	0.750775	0.0948196	-0.0376168	-0.0474506
216	V24_RSVS	V24	RSVS	0.0819816	0.829872	0.761838	-0.149102	-0.040443	-0.0263468
217	V24_SLFS	V24	SLFS	0.0919958	0.84812	0.770097	0.0171651	-0.00906319	-0.010791
218	V24_SMVS	V24	SMVS	0.0966959	0.850021	0.767828	0.0890517	-0.00583345	-0.0150484

## Sheet: Fig5f
Compound	Individual	JSD
ATRV	V1	4.23257e-05
AZTH	V1	8.23318e-05
BRBR	V1	9.39431e-05
CMTD	V1	5.03045e-05
CPRF	V1	0.00018511
CRTS	V1	3.74217e-05
CYCL	V1	3.63385e-05
DCLF	V1	8.54952e-05
DDZN	V1	5.78053e-05
DGXN	V1	8.11713e-05
EZTM	V1	2.95988e-05
FLCY	V1	9.50687e-05
FOS	V1	0.000121446
IBPR	V1	0.000152958
INDM	V1	8.63694e-05
ISNZ	V1	0.000135045
KTPR	V1	7.39582e-05
LBPR	V1	6.79006e-05
LPRM	V1	3.46924e-05
LVDP	V1	2.77032e-05
LVST	V1	6.86678e-05
MRCP	V1	4.88916e-05
MSLM	V1	6.7909e-05
MTFR	V1	6.39521e-05
MTHT	V1	5.18584e-05
MTHY	V1	3.32992e-05
MTRN	V1	0.000188114
NBTY	V1	6.63258e-05
NPRX	V1	6.95984e-05
NZTD	V1	9.07807e-05
OLNZ	V1	4.2414e-05
OLSL	V1	2.93223e-05
OMPR	V1	2.70543e-05
PRCT	V1	7.19434e-05
PRVS	V1	7.16872e-05
RFXM	V1	0.000159209
RNTD	V1	6.33081e-05
RPMY	V1	2.40186e-05
RSPR	V1	6.03366e-05
RSVR	V1	7.3751e-05
RSVS	V1	2.05117e-05
SLFS	V1	5.53907e-05
SMVS	V1	6.6765e-05
ATRV	V20	3.67672e-05
AZTH	V20	3.22384e-05
BRBR	V20	0.000156974
CMTD	V20	3.77567e-05
CPRF	V20	0.00015311
CRTS	V20	4.80338e-05
CYCL	V20	4.72857e-05
DCLF	V20	6.5866e-05
DDZN	V20	4.50788e-05
DGXN	V20	3.04576e-05
EZTM	V20	5.9718e-05
FLCY	V20	8.89027e-05
FOS	V20	0.000154922
IBPR	V20	5.70593e-05
INDM	V20	6.73568e-05
ISNZ	V20	7.40526e-05
KTPR	V20	3.3044e-05
LBPR	V20	5.16415e-05
LPRM	V20	4.34857e-05
LVDP	V20	4.55792e-05
LVST	V20	3.7585e-05
MRCP	V20	5.62574e-05
MSLM	V20	4.99911e-05
MTFR	V20	0.000193063
MTHT	V20	0.000177322
MTHY	V20	4.59581e-05
MTRN	V20	0.000154397
NBTY	V20	3.98865e-05
NPRX	V20	3.54876e-05
NZTD	V20	7.51828e-05
OLNZ	V20	8.59957e-05
OLSL	V20	3.75452e-05
OMPR	V20	5.12644e-05
PRCT	V20	7.0782e-05
PRVS	V20	5.52497e-05
RFXM	V20	0.000186966
RNTD	V20	4.10984e-05
RPMY	V20	0.000158803
RSPR	V20	3.29784e-05
RSVR	V20	8.11299e-05
RSVS	V20	4.04132e-05
SLFS	V20	6.94527e-05
SMVS	V20	2.92119e-05
ATRV	V22	5.67603e-05
AZTH	V22	0.000108427
BRBR	V22	0.000151003
CMTD	V22	5.71086e-05
CPRF	V22	0.000161976
CRTS	V22	3.27633e-05
CYCL	V22	5.75414e-05
DCLF	V22	5.2998e-05
DDZN	V22	5.64849e-05
DGXN	V22	4.27695e-05
EZTM	V22	4.47175e-05
FLCY	V22	9.51863e-05
FOS	V22	0.000130405
IBPR	V22	5.91091e-05
INDM	V22	7.26013e-05
ISNZ	V22	0.000131581
KTPR	V22	3.61684e-05
LBPR	V22	4.66105e-05
LPRM	V22	5.04183e-05
LVDP	V22	6.47035e-05
LVST	V22	6.40376e-05
MRCP	V22	6.83288e-05
MSLM	V22	4.03759e-05
MTFR	V22	5.23385e-05
MTHT	V22	5.79464e-05
MTHY	V22	4.39769e-05
MTRN	V22	0.000124461
NBTY	V22	5.25806e-05
NPRX	V22	5.30535e-05
NZTD	V22	5.99156e-05
OLNZ	V22	5.34395e-05
OLSL	V22	4.5116e-05
OMPR	V22	5.2009e-05
PRCT	V22	5.50028e-05
PRVS	V22	3.58646e-05
RFXM	V22	0.000170882
RNTD	V22	5.57179e-05
RPMY	V22	5.05239e-05
RSPR	V22	4.43887e-05
RSVR	V22	5.80806e-05
RSVS	V22	5.8043e-05
SLFS	V22	7.37156e-05
SMVS	V22	4.74465e-05
ATRV	V23	5.54943e-05
AZTH	V23	9.77352e-05
BRBR	V23	0.000136219
CMTD	V23	5.65207e-05
CPRF	V23	0.000107264
CRTS	V23	6.82802e-05
CYCL	V23	7.23074e-05
DCLF	V23	5.51025e-05
DDZN	V23	4.83611e-05
DGXN	V23	6.22989e-05
EZTM	V23	6.08829e-05
FLCY	V23	9.43299e-05
FOS	V23	0.00011044
IBPR	V23	5.36739e-05
INDM	V23	5.53668e-05
ISNZ	V23	7.80338e-05
KTPR	V23	6.72956e-05
LBPR	V23	1.88505e-05
LPRM	V23	4.8571e-05
LVDP	V23	5.88246e-05
LVST	V23	6.00551e-05
MRCP	V23	6.49014e-05
MSLM	V23	7.1919e-05
MTFR	V23	9.34064e-05
MTHT	V23	5.88954e-05
MTHY	V23	4.99086e-05
MTRN	V23	9.54205e-05
NBTY	V23	NA
NPRX	V23	4.47522e-05
NZTD	V23	3.56892e-05
OLNZ	V23	4.01993e-05
OLSL	V23	4.28996e-05
OMPR	V23	6.37037e-05
PRCT	V23	4.46813e-05
PRVS	V23	4.23031e-05
RFXM	V23	0.000158546
RNTD	V23	5.35607e-05
RPMY	V23	6.21146e-05
RSPR	V23	6.66589e-05
RSVR	V23	6.75978e-05
RSVS	V23	6.0949e-05
SLFS	V23	6.81428e-05
SMVS	V23	4.41277e-05
ATRV	V24	4.41709e-05
AZTH	V24	0.000108532
BRBR	V24	0.000113363
CMTD	V24	8.00547e-05
CPRF	V24	0.000215591
CRTS	V24	6.15909e-05
CYCL	V24	5.14672e-05
DCLF	V24	9.38869e-05
DDZN	V24	4.56899e-05
DGXN	V24	5.22436e-05
EZTM	V24	4.87007e-05
FLCY	V24	5.94807e-05
FOS	V24	0.000178887
IBPR	V24	6.47814e-05
INDM	V24	5.63676e-05
ISNZ	V24	0.000124977
KTPR	V24	4.2933e-05
LBPR	V24	7.64206e-05
LPRM	V24	4.74406e-05
LVDP	V24	3.20676e-05
LVST	V24	2.47552e-05
MRCP	V24	6.61919e-05
MSLM	V24	3.72279e-05
MTFR	V24	5.66063e-05
MTHT	V24	4.08996e-05
MTHY	V24	3.08784e-05
MTRN	V24	0.000158694
NBTY	V24	3.67134e-05
NPRX	V24	7.56799e-05
NZTD	V24	3.58229e-05
OLNZ	V24	5.07434e-05
OLSL	V24	3.45849e-05
OMPR	V24	7.93281e-05
PRCT	V24	6.35592e-05
PRVS	V24	3.71606e-05
RFXM	V24	0.000251391
RNTD	V24	2.24043e-05
RPMY	V24	3.1569e-05
RSPR	V24	2.70853e-05
RSVR	V24	0.000103911
RSVS	V24	0.0001302
SLFS	V24	0.000118937
SMVS	V24	5.52224e-05

## Sheet: FigS3
Sample_name	Count_of_features	Function_or_Genus	Method
HM454	5285	Function	MG-GCN
HM455	5811	Function	MG-GCN
HM466	6499	Function	MG-GCN
HM503	5136	Function	MG-GCN
HM454	143	Genus	MG-GCN
HM455	188	Genus	MG-GCN
HM466	205	Genus	MG-GCN
HM503	110	Genus	MG-GCN
HM454	2441	Function	MG-PCN
HM455	2490	Function	MG-PCN
HM466	2461	Function	MG-PCN
HM503	2413	Function	MG-PCN
HM454	88	Genus	MG-PCN
HM455	91	Genus	MG-PCN
HM466	86	Genus	MG-PCN
HM503	88	Genus	MG-PCN
HM454	2124	Function	IGC-PCN
HM455	2214	Function	IGC-PCN
HM466	2073	Function	IGC-PCN
HM503	1962	Function	IGC-PCN
HM454	102	Genus	IGC-PCN
HM455	101	Genus	IGC-PCN
HM466	100	Genus	IGC-PCN
HM503	99	Genus	IGC-PCN

## Sheet: FigS8a
network type	byproduct fraction	which_replicate	Diversity / pool size
Metagenomics	0.1	0	0.12
Metagenomics	0.1	1	0.23
Metagenomics	0.1	2	0.22
Metagenomics	0.1	3	0.17
Metagenomics	0.1	4	0.15
Metagenomics	0.1	5	0.18
Metagenomics	0.1	6	0.16
Metagenomics	0.1	7	0.17
Metagenomics	0.1	8	0.14
Metagenomics	0.1	9	0.16
Metagenomics	0.1	10	0.2
Metagenomics	0.1	11	0.16
Metagenomics	0.1	12	0.16
Metagenomics	0.1	13	0.16
Metagenomics	0.1	14	0.24
Metagenomics	0.1	15	0.17
Metagenomics	0.1	16	0.17
Metagenomics	0.1	17	0.17
Metagenomics	0.1	18	0.13
Metagenomics	0.1	19	0.15
Metagenomics	0.1	20	0.15
Metagenomics	0.1	21	0.15
Metagenomics	0.1	22	0.21
Metagenomics	0.1	23	0.18
Metagenomics	0.1	24	0.16
Metagenomics	0.1	25	0.18
Metagenomics	0.1	26	0.13
Metagenomics	0.1	27	0.2
Metagenomics	0.1	28	0.17
Metagenomics	0.1	29	0.19
Metagenomics	0.1	30	0.16
Metagenomics	0.1	31	0.16
Metagenomics	0.1	32	0.13
Metagenomics	0.1	33	0.12
Metagenomics	0.1	34	0.16
Metagenomics	0.1	35	0.18
Metagenomics	0.1	36	0.15
Metagenomics	0.1	37	0.19
Metagenomics	0.1	38	0.16
Metagenomics	0.1	39	0.14
Metagenomics	0.1	40	0.17
Metagenomics	0.1	41	0.19
Metagenomics	0.1	42	0.17
Metagenomics	0.1	43	0.17
Metagenomics	0.1	44	0.15
Metagenomics	0.1	45	0.16
Metagenomics	0.1	46	0.18
Metagenomics	0.1	47	0.16
Metagenomics	0.1	48	0.2
Metagenomics	0.1	49	0.15
Metagenomics	0.1	50	0.16
Metagenomics	0.1	51	0.15
Metagenomics	0.1	52	0.18
Metagenomics	0.1	53	0.16
Metagenomics	0.1	54	0.13
Metagenomics	0.1	55	0.15
Metagenomics	0.1	56	0.17
Metagenomics	0.1	57	0.15
Metagenomics	0.1	58	0.15
Metagenomics	0.1	59	0.17
Metagenomics	0.1	60	0.15
Metagenomics	0.1	61	0.21
Metagenomics	0.1	62	0.18
Metagenomics	0.1	63	0.15
Metagenomics	0.1	64	0.14
Metagenomics	0.1	65	0.17
Metagenomics	0.1	66	0.15
Metagenomics	0.1	67	0.18
Metagenomics	0.1	68	0.14
Metagenomics	0.1	69	0.16
Metagenomics	0.1	70	0.19
Metagenomics	0.1	71	0.17
Metagenomics	0.1	72	0.15
Metagenomics	0.1	73	0.19
Metagenomics	0.1	74	0.14
Metagenomics	0.1	75	0.18
Metagenomics	0.1	76	0.17
Metagenomics	0.1	77	0.16
Metagenomics	0.1	78	0.15
Metagenomics	0.1	79	0.16
Metagenomics	0.1	80	0.13
Metagenomics	0.1	81	0.17
Metagenomics	0.1	82	0.17
Metagenomics	0.1	83	0.14
Metagenomics	0.1	84	0.16
Metagenomics	0.1	85	0.2
Metagenomics	0.1	86	0.16
Metagenomics	0.1	87	0.16
Metagenomics	0.1	88	0.18
Metagenomics	0.1	89	0.18
Metagenomics	0.1	90	0.15
Metagenomics	0.1	91	0.12
Metagenomics	0.1	92	0.19
Metagenomics	0.1	93	0.19
Metagenomics	0.1	94	0.15
Metagenomics	0.1	95	0.17
Metagenomics	0.1	96	0.13
Metagenomics	0.1	97	0.19
Metagenomics	0.1	98	0.15
Metagenomics	0.1	99	0.17
Metagenomics	0.3	0	0.15
Metagenomics	0.3	1	0.2
Metagenomics	0.3	2	0.24
Metagenomics	0.3	3	0.21
Metagenomics	0.3	4	0.18
Metagenomics	0.3	5	0.21
Metagenomics	0.3	6	0.21
Metagenomics	0.3	7	0.22
Metagenomics	0.3	8	0.19
Metagenomics	0.3	9	0.17
Metagenomics	0.3	10	0.22
Metagenomics	0.3	11	0.22
Metagenomics	0.3	12	0.23
Metagenomics	0.3	13	0.17
Metagenomics	0.3	14	0.2
Metagenomics	0.3	15	0.21
Metagenomics	0.3	16	0.21
Metagenomics	0.3	17	0.21
Metagenomics	0.3	18	0.14
Metagenomics	0.3	19	0.23
Metagenomics	0.3	20	0.21
Metagenomics	0.3	21	0.18
Metagenomics	0.3	22	0.2
Metagenomics	0.3	23	0.18
Metagenomics	0.3	24	0.23
Metagenomics	0.3	25	0.16
Metagenomics	0.3	26	0.21
Metagenomics	0.3	27	0.2
Metagenomics	0.3	28	0.16
Metagenomics	0.3	29	0.22
Metagenomics	0.3	30	0.19
Metagenomics	0.3	31	0.2
Metagenomics	0.3	32	0.17
Metagenomics	0.3	33	0.18
Metagenomics	0.3	34	0.2
Metagenomics	0.3	35	0.18
Metagenomics	0.3	36	0.2
Metagenomics	0.3	37	0.19
Metagenomics	0.3	38	0.21
Metagenomics	0.3	39	0.16
Metagenomics	0.3	40	0.17
Metagenomics	0.3	41	0.21
Metagenomics	0.3	42	0.23
Metagenomics	0.3	43	0.19
Metagenomics	0.3	44	0.21
Metagenomics	0.3	45	0.16
Metagenomics	0.3	46	0.2
Metagenomics	0.3	47	0.19
Metagenomics	0.3	48	0.15
Metagenomics	0.3	49	0.19
Metagenomics	0.3	50	0.19
Metagenomics	0.3	51	0.21
Metagenomics	0.3	52	0.22
Metagenomics	0.3	53	0.15
Metagenomics	0.3	54	0.24
Metagenomics	0.3	55	0.19
Metagenomics	0.3	56	0.22
Metagenomics	0.3	57	0.19
Metagenomics	0.3	58	0.21
Metagenomics	0.3	59	0.2
Metagenomics	0.3	60	0.19
Metagenomics	0.3	61	0.21
Metagenomics	0.3	62	0.26
Metagenomics	0.3	63	0.24
Metagenomics	0.3	64	0.25
Metagenomics	0.3	65	0.18
Metagenomics	0.3	66	0.23
Metagenomics	0.3	67	0.23
Metagenomics	0.3	68	0.21
Metagenomics	0.3	69	0.23
Metagenomics	0.3	70	0.24
Metagenomics	0.3	71	0.26
Metagenomics	0.3	72	0.2
Metagenomics	0.3	73	0.19
Metagenomics	0.3	74	0.19
Metagenomics	0.3	75	0.22
Metagenomics	0.3	76	0.22
Metagenomics	0.3	77	0.2
Metagenomics	0.3	78	0.22
Metagenomics	0.3	79	0.19
Metagenomics	0.3	80	0.19
Metagenomics	0.3	81	0.23
Metagenomics	0.3	82	0.2
Metagenomics	0.3	83	0.2
Metagenomics	0.3	84	0.2
Metagenomics	0.3	85	0.17
Metagenomics	0.3	86	0.19
Metagenomics	0.3	87	0.19
Metagenomics	0.3	88	0.18
Metagenomics	0.3	89	0.2
Metagenomics	0.3	90	0.2
Metagenomics	0.3	91	0.22
Metagenomics	0.3	92	0.2
Metagenomics	0.3	93	0.21
Metagenomics	0.3	94	0.19
Metagenomics	0.3	95	0.16
Metagenomics	0.3	96	0.23
Metagenomics	0.3	97	0.16
Metagenomics	0.3	98	0.26
Metagenomics	0.3	99	0.19
Metagenomics	0.5	0	0.31
Metagenomics	0.5	1	0.2
Metagenomics	0.5	2	0.23
Metagenomics	0.5	3	0.23
Metagenomics	0.5	4	0.26
Metagenomics	0.5	5	0.23
Metagenomics	0.5	6	0.18
Metagenomics	0.5	7	0.24
Metagenomics	0.5	8	0.22
Metagenomics	0.5	9	0.23
Metagenomics	0.5	10	0.17
Metagenomics	0.5	11	0.23
Metagenomics	0.5	12	0.22
Metagenomics	0.5	13	0.23
Metagenomics	0.5	14	0.23
Metagenomics	0.5	15	0.21
Metagenomics	0.5	16	0.19
Metagenomics	0.5	17	0.18
Metagenomics	0.5	18	0.23
Metagenomics	0.5	19	0.2
Metagenomics	0.5	20	0.21
Metagenomics	0.5	21	0.23
Metagenomics	0.5	22	0.23
Metagenomics	0.5	23	0.25
Metagenomics	0.5	24	0.22
Metagenomics	0.5	25	0.2
Metagenomics	0.5	26	0.23
Metagenomics	0.5	27	0.23
Metagenomics	0.5	28	0.3
Metagenomics	0.5	29	0.24
Metagenomics	0.5	30	0.19
Metagenomics	0.5	31	0.23
Metagenomics	0.5	32	0.19
Metagenomics	0.5	33	0.2
Metagenomics	0.5	34	0.22
Metagenomics	0.5	35	0.24
Metagenomics	0.5	36	0.22
Metagenomics	0.5	37	0.17
Metagenomics	0.5	38	0.2
Metagenomics	0.5	39	0.21
Metagenomics	0.5	40	0.27
Metagenomics	0.5	41	0.23
Metagenomics	0.5	42	0.19
Metagenomics	0.5	43	0.23
Metagenomics	0.5	44	0.21
Metagenomics	0.5	45	0.18
Metagenomics	0.5	46	0.22
Metagenomics	0.5	47	0.19
Metagenomics	0.5	48	0.26
Metagenomics	0.5	49	0.22
Metagenomics	0.5	50	0.18
Metagenomics	0.5	51	0.3
Metagenomics	0.5	52	0.23
Metagenomics	0.5	53	0.2
Metagenomics	0.5	54	0.22
Metagenomics	0.5	55	0.25
Metagenomics	0.5	56	0.25
Metagenomics	0.5	57	0.19
Metagenomics	0.5	58	0.21
Metagenomics	0.5	59	0.2
Metagenomics	0.5	60	0.23
Metagenomics	0.5	61	0.28
Metagenomics	0.5	62	0.2
Metagenomics	0.5	63	0.21
Metagenomics	0.5	64	0.24
Metagenomics	0.5	65	0.21
Metagenomics	0.5	66	0.23
Metagenomics	0.5	67	0.24
Metagenomics	0.5	68	0.24
Metagenomics	0.5	69	0.22
Metagenomics	0.5	70	0.25
Metagenomics	0.5	71	0.23
Metagenomics	0.5	72	0.21
Metagenomics	0.5	73	0.23
Metagenomics	0.5	74	0.28
Metagenomics	0.5	75	0.23
Metagenomics	0.5	76	0.22
Metagenomics	0.5	77	0.2
Metagenomics	0.5	78	0.27
Metagenomics	0.5	79	0.23
Metagenomics	0.5	80	0.26
Metagenomics	0.5	81	0.23
Metagenomics	0.5	82	0.23
Metagenomics	0.5	83	0.19
Metagenomics	0.5	84	0.21
Metagenomics	0.5	85	0.22
Metagenomics	0.5	86	0.2
Metagenomics	0.5	87	0.23
Metagenomics	0.5	88	0.24
Metagenomics	0.5	89	0.21
Metagenomics	0.5	90	0.2
Metagenomics	0.5	91	0.22
Metagenomics	0.5	92	0.2
Metagenomics	0.5	93	0.23
Metagenomics	0.5	94	0.23
Metagenomics	0.5	95	0.21
Metagenomics	0.5	96	0.29
Metagenomics	0.5	97	0.23
Metagenomics	0.5	98	0.21
Metagenomics	0.5	99	0.19
Metagenomics	0.7	0	0.2
Metagenomics	0.7	1	0.25
Metagenomics	0.7	2	0.22
Metagenomics	0.7	3	0.3
Metagenomics	0.7	4	0.24
Metagenomics	0.7	5	0.24
Metagenomics	0.7	6	0.31
Metagenomics	0.7	7	0.24
Metagenomics	0.7	8	0.27
Metagenomics	0.7	9	0.25
Metagenomics	0.7	10	0.23
Metagenomics	0.7	11	0.28
Metagenomics	0.7	12	0.18
Metagenomics	0.7	13	0.17
Metagenomics	0.7	14	0.26
Metagenomics	0.7	15	0.23
Metagenomics	0.7	16	0.29
Metagenomics	0.7	17	0.26
Metagenomics	0.7	18	0.3
Metagenomics	0.7	19	0.26
Metagenomics	0.7	20	0.25
Metagenomics	0.7	21	0.34
Metagenomics	0.7	22	0.2
Metagenomics	0.7	23	0.28
Metagenomics	0.7	24	0.23
Metagenomics	0.7	25	0.29
Metagenomics	0.7	26	0.25
Metagenomics	0.7	27	0.24
Metagenomics	0.7	28	0.2
Metagenomics	0.7	29	0.27
Metagenomics	0.7	30	0.31
Metagenomics	0.7	31	0.22
Metagenomics	0.7	32	0.21
Metagenomics	0.7	33	0.25
Metagenomics	0.7	34	0.22
Metagenomics	0.7	35	0.24
Metagenomics	0.7	36	0.27
Metagenomics	0.7	37	0.31
Metagenomics	0.7	38	0.2
Metagenomics	0.7	39	0.2
Metagenomics	0.7	40	0.22
Metagenomics	0.7	41	0.23
Metagenomics	0.7	42	0.21
Metagenomics	0.7	43	0.2
Metagenomics	0.7	44	0.21
Metagenomics	0.7	45	0.18
Metagenomics	0.7	46	0.25
Metagenomics	0.7	47	0.26
Metagenomics	0.7	48	0.27
Metagenomics	0.7	49	0.21
Metagenomics	0.7	50	0.24
Metagenomics	0.7	51	0.22
Metagenomics	0.7	52	0.25
Metagenomics	0.7	53	0.28
Metagenomics	0.7	54	0.24
Metagenomics	0.7	55	0.25
Metagenomics	0.7	56	0.29
Metagenomics	0.7	57	0.24
Metagenomics	0.7	58	0.2
Metagenomics	0.7	59	0.3
Metagenomics	0.7	60	0.26
Metagenomics	0.7	61	0.25
Metagenomics	0.7	62	0.22
Metagenomics	0.7	63	0.27
Metagenomics	0.7	64	0.24
Metagenomics	0.7	65	0.2
Metagenomics	0.7	66	0.26
Metagenomics	0.7	67	0.21
Metagenomics	0.7	68	0.24
Metagenomics	0.7	69	0.28
Metagenomics	0.7	70	0.24
Metagenomics	0.7	71	0.26
Metagenomics	0.7	72	0.28
Metagenomics	0.7	73	0.26
Metagenomics	0.7	74	0.28
Metagenomics	0.7	75	0.27
Metagenomics	0.7	76	0.25
Metagenomics	0.7	77	0.28
Metagenomics	0.7	78	0.23
Metagenomics	0.7	79	0.25
Metagenomics	0.7	80	0.21
Metagenomics	0.7	81	0.19
Metagenomics	0.7	82	0.24
Metagenomics	0.7	83	0.25
Metagenomics	0.7	84	0.22
Metagenomics	0.7	85	0.24
Metagenomics	0.7	86	0.24
Metagenomics	0.7	87	0.19
Metagenomics	0.7	88	0.25
Metagenomics	0.7	89	0.23
Metagenomics	0.7	90	0.25
Metagenomics	0.7	91	0.23
Metagenomics	0.7	92	0.3
Metagenomics	0.7	93	0.27
Metagenomics	0.7	94	0.19
Metagenomics	0.7	95	0.24
Metagenomics	0.7	96	0.27
Metagenomics	0.7	97	0.31
Metagenomics	0.7	98	0.3
Metagenomics	0.7	99	0.25
Metagenomics	0.9	0	0.26
Metagenomics	0.9	1	0.25
Metagenomics	0.9	2	0.28
Metagenomics	0.9	3	0.35
Metagenomics	0.9	4	0.3
Metagenomics	0.9	5	0.22
Metagenomics	0.9	6	0.22
Metagenomics	0.9	7	0.28
Metagenomics	0.9	8	0.21
Metagenomics	0.9	9	0.32
Metagenomics	0.9	10	0.27
Metagenomics	0.9	11	0.27
Metagenomics	0.9	12	0.26
Metagenomics	0.9	13	0.28
Metagenomics	0.9	14	0.25
Metagenomics	0.9	15	0.24
Metagenomics	0.9	16	0.27
Metagenomics	0.9	17	0.22
Metagenomics	0.9	18	0.26
Metagenomics	0.9	19	0.26
Metagenomics	0.9	20	0.23
Metagenomics	0.9	21	0.23
Metagenomics	0.9	22	0.3
Metagenomics	0.9	23	0.27
Metagenomics	0.9	24	0.29
Metagenomics	0.9	25	0.25
Metagenomics	0.9	26	0.25
Metagenomics	0.9	27	0.3
Metagenomics	0.9	28	0.3
Metagenomics	0.9	29	0.24
Metagenomics	0.9	30	0.25
Metagenomics	0.9	31	0.26
Metagenomics	0.9	32	0.24
Metagenomics	0.9	33	0.25
Metagenomics	0.9	34	0.27
Metagenomics	0.9	35	0.22
Metagenomics	0.9	36	0.24
Metagenomics	0.9	37	0.28
Metagenomics	0.9	38	0.26
Metagenomics	0.9	39	0.28
Metagenomics	0.9	40	0.29
Metagenomics	0.9	41	0.25
Metagenomics	0.9	42	0.3
Metagenomics	0.9	43	0.28
Metagenomics	0.9	44	0.25
Metagenomics	0.9	45	0.28
Metagenomics	0.9	46	0.27
Metagenomics	0.9	47	0.3
Metagenomics	0.9	48	0.32
Metagenomics	0.9	49	0.28
Metagenomics	0.9	50	0.25
Metagenomics	0.9	51	0.2
Metagenomics	0.9	52	0.23
Metagenomics	0.9	53	0.3
Metagenomics	0.9	54	0.3
Metagenomics	0.9	55	0.27
Metagenomics	0.9	56	0.29
Metagenomics	0.9	57	0.26
Metagenomics	0.9	58	0.27
Metagenomics	0.9	59	0.22
Metagenomics	0.9	60	0.25
Metagenomics	0.9	61	0.27
Metagenomics	0.9	62	0.26
Metagenomics	0.9	63	0.27
Metagenomics	0.9	64	0.26
Metagenomics	0.9	65	0.27
Metagenomics	0.9	66	0.3
Metagenomics	0.9	67	0.29
Metagenomics	0.9	68	0.32
Metagenomics	0.9	69	0.22
Metagenomics	0.9	70	0.33
Metagenomics	0.9	71	0.21
Metagenomics	0.9	72	0.25
Metagenomics	0.9	73	0.22
Metagenomics	0.9	74	0.31
Metagenomics	0.9	75	0.27
Metagenomics	0.9	76	0.31
Metagenomics	0.9	77	0.27
Metagenomics	0.9	78	0.33
Metagenomics	0.9	79	0.25
Metagenomics	0.9	80	0.2
Metagenomics	0.9	81	0.31
Metagenomics	0.9	82	0.24
Metagenomics	0.9	83	0.28
Metagenomics	0.9	84	0.26
Metagenomics	0.9	85	0.33
Metagenomics	0.9	86	0.23
Metagenomics	0.9	87	0.27
Metagenomics	0.9	88	0.24
Metagenomics	0.9	89	0.27
Metagenomics	0.9	90	0.23
Metagenomics	0.9	91	0.21
Metagenomics	0.9	92	0.23
Metagenomics	0.9	93	0.22
Metagenomics	0.9	94	0.27
Metagenomics	0.9	95	0.24
Metagenomics	0.9	96	0.3
Metagenomics	0.9	97	0.24
Metagenomics	0.9	98	0.27
Metagenomics	0.9	99	0.27
Metaproteomics	0.1	0	0.2
Metaproteomics	0.1	1	0.28
Metaproteomics	0.1	2	0.27
Metaproteomics	0.1	3	0.27
Metaproteomics	0.1	4	0.26
Metaproteomics	0.1	5	0.27
Metaproteomics	0.1	6	0.29
Metaproteomics	0.1	7	0.27
Metaproteomics	0.1	8	0.27
Metaproteomics	0.1	9	0.26
Metaproteomics	0.1	10	0.28
Metaproteomics	0.1	11	0.26
Metaproteomics	0.1	12	0.25
Metaproteomics	0.1	13	0.27
Metaproteomics	0.1	14	0.25
Metaproteomics	0.1	15	0.23
Metaproteomics	0.1	16	0.3
Metaproteomics	0.1	17	0.26
Metaproteomics	0.1	18	0.27
Metaproteomics	0.1	19	0.28
Metaproteomics	0.1	20	0.25
Metaproteomics	0.1	21	0.35
Metaproteomics	0.1	22	0.25
Metaproteomics	0.1	23	0.27
Metaproteomics	0.1	24	0.29
Metaproteomics	0.1	25	0.25
Metaproteomics	0.1	26	0.24
Metaproteomics	0.1	27	0.27
Metaproteomics	0.1	28	0.23
Metaproteomics	0.1	29	0.27
Metaproteomics	0.1	30	0.23
Metaproteomics	0.1	31	0.27
Metaproteomics	0.1	32	0.26
Metaproteomics	0.1	33	0.26
Metaproteomics	0.1	34	0.28
Metaproteomics	0.1	35	0.25
Metaproteomics	0.1	36	0.29
Metaproteomics	0.1	37	0.27
Metaproteomics	0.1	38	0.26
Metaproteomics	0.1	39	0.26
Metaproteomics	0.1	40	0.34
Metaproteomics	0.1	41	0.27
Metaproteomics	0.1	42	0.25
Metaproteomics	0.1	43	0.3
Metaproteomics	0.1	44	0.23
Metaproteomics	0.1	45	0.22
Metaproteomics	0.1	46	0.29
Metaproteomics	0.1	47	0.23
Metaproteomics	0.1	48	0.22
Metaproteomics	0.1	49	0.24
Metaproteomics	0.1	50	0.27
Metaproteomics	0.1	51	0.28
Metaproteomics	0.1	52	0.26
Metaproteomics	0.1	53	0.27
Metaproteomics	0.1	54	0.22
Metaproteomics	0.1	55	0.27
Metaproteomics	0.1	56	0.25
Metaproteomics	0.1	57	0.27
Metaproteomics	0.1	58	0.24
Metaproteomics	0.1	59	0.28
Metaproteomics	0.1	60	0.28
Metaproteomics	0.1	61	0.27
Metaproteomics	0.1	62	0.31
Metaproteomics	0.1	63	0.34
Metaproteomics	0.1	64	0.26
Metaproteomics	0.1	65	0.28
Metaproteomics	0.1	66	0.26
Metaproteomics	0.1	67	0.27
Metaproteomics	0.1	68	0.3
Metaproteomics	0.1	69	0.24
Metaproteomics	0.1	70	0.26
Metaproteomics	0.1	71	0.3
Metaproteomics	0.1	72	0.27
Metaproteomics	0.1	73	0.25
Metaproteomics	0.1	74	0.31
Metaproteomics	0.1	75	0.23
Metaproteomics	0.1	76	0.3
Metaproteomics	0.1	77	0.26
Metaproteomics	0.1	78	0.29
Metaproteomics	0.1	79	0.24
Metaproteomics	0.1	80	0.25
Metaproteomics	0.1	81	0.27
Metaproteomics	0.1	82	0.22
Metaproteomics	0.1	83	0.23
Metaproteomics	0.1	84	0.28
Metaproteomics	0.1	85	0.22
Metaproteomics	0.1	86	0.24
Metaproteomics	0.1	87	0.3
Metaproteomics	0.1	88	0.24
Metaproteomics	0.1	89	0.26
Metaproteomics	0.1	90	0.26
Metaproteomics	0.1	91	0.28
Metaproteomics	0.1	92	0.24
Metaproteomics	0.1	93	0.27
Metaproteomics	0.1	94	0.27
Metaproteomics	0.1	95	0.3
Metaproteomics	0.1	96	0.26
Metaproteomics	0.1	97	0.26
Metaproteomics	0.1	98	0.17
Metaproteomics	0.1	99	0.29
Metaproteomics	0.3	0	0.4
Metaproteomics	0.3	1	0.4
Metaproteomics	0.3	2	0.33
Metaproteomics	0.3	3	0.4
Metaproteomics	0.3	4	0.39
Metaproteomics	0.3	5	0.35
Metaproteomics	0.3	6	0.42
Metaproteomics	0.3	7	0.35
Metaproteomics	0.3	8	0.39
Metaproteomics	0.3	9	0.4
Metaproteomics	0.3	10	0.36
Metaproteomics	0.3	11	0.34
Metaproteomics	0.3	12	0.35
Metaproteomics	0.3	13	0.31
Metaproteomics	0.3	14	0.35
Metaproteomics	0.3	15	0.37
Metaproteomics	0.3	16	0.34
Metaproteomics	0.3	17	0.39
Metaproteomics	0.3	18	0.41
Metaproteomics	0.3	19	0.35
Metaproteomics	0.3	20	0.37
Metaproteomics	0.3	21	0.36
Metaproteomics	0.3	22	0.34
Metaproteomics	0.3	23	0.36
Metaproteomics	0.3	24	0.35
Metaproteomics	0.3	25	0.35
Metaproteomics	0.3	26	0.35
Metaproteomics	0.3	27	0.32
Metaproteomics	0.3	28	0.37
Metaproteomics	0.3	29	0.35
Metaproteomics	0.3	30	0.37
Metaproteomics	0.3	31	0.36
Metaproteomics	0.3	32	0.36
Metaproteomics	0.3	33	0.36
Metaproteomics	0.3	34	0.3
Metaproteomics	0.3	35	0.35
Metaproteomics	0.3	36	0.4
Metaproteomics	0.3	37	0.37
Metaproteomics	0.3	38	0.37
Metaproteomics	0.3	39	0.36
Metaproteomics	0.3	40	0.39
Metaproteomics	0.3	41	0.35
Metaproteomics	0.3	42	0.37
Metaproteomics	0.3	43	0.36
Metaproteomics	0.3	44	0.37
Metaproteomics	0.3	45	0.35
Metaproteomics	0.3	46	0.37
Metaproteomics	0.3	47	0.36
Metaproteomics	0.3	48	0.34
Metaproteomics	0.3	49	0.37
Metaproteomics	0.3	50	0.39
Metaproteomics	0.3	51	0.36
Metaproteomics	0.3	52	0.34
Metaproteomics	0.3	53	0.37
Metaproteomics	0.3	54	0.35
Metaproteomics	0.3	55	0.35
Metaproteomics	0.3	56	0.39
Metaproteomics	0.3	57	0.34
Metaproteomics	0.3	58	0.38
Metaproteomics	0.3	59	0.34
Metaproteomics	0.3	60	0.37
Metaproteomics	0.3	61	0.33
Metaproteomics	0.3	62	0.34
Metaproteomics	0.3	63	0.37
Metaproteomics	0.3	64	0.34
Metaproteomics	0.3	65	0.42
Metaproteomics	0.3	66	0.36
Metaproteomics	0.3	67	0.3
Metaproteomics	0.3	68	0.43
Metaproteomics	0.3	69	0.36
Metaproteomics	0.3	70	0.38
Metaproteomics	0.3	71	0.31
Metaproteomics	0.3	72	0.36
Metaproteomics	0.3	73	0.34
Metaproteomics	0.3	74	0.36
Metaproteomics	0.3	75	0.38
Metaproteomics	0.3	76	0.32
Metaproteomics	0.3	77	0.33
Metaproteomics	0.3	78	0.35
Metaproteomics	0.3	79	0.34
Metaproteomics	0.3	80	0.35
Metaproteomics	0.3	81	0.36
Metaproteomics	0.3	82	0.35
Metaproteomics	0.3	83	0.38
Metaproteomics	0.3	84	0.38
Metaproteomics	0.3	85	0.35
Metaproteomics	0.3	86	0.33
Metaproteomics	0.3	87	0.34
Metaproteomics	0.3	88	0.36
Metaproteomics	0.3	89	0.36
Metaproteomics	0.3	90	0.41
Metaproteomics	0.3	91	0.37
Metaproteomics	0.3	92	0.37
Metaproteomics	0.3	93	0.34
Metaproteomics	0.3	94	0.36
Metaproteomics	0.3	95	0.38
Metaproteomics	0.3	96	0.36
Metaproteomics	0.3	97	0.36
Metaproteomics	0.3	98	0.35
Metaproteomics	0.3	99	0.32
Metaproteomics	0.5	0	0.37
Metaproteomics	0.5	1	0.33
Metaproteomics	0.5	2	0.35
Metaproteomics	0.5	3	0.38
Metaproteomics	0.5	4	0.37
Metaproteomics	0.5	5	0.39
Metaproteomics	0.5	6	0.35
Metaproteomics	0.5	7	0.36
Metaproteomics	0.5	8	0.39
Metaproteomics	0.5	9	0.37
Metaproteomics	0.5	10	0.37
Metaproteomics	0.5	11	0.35
Metaproteomics	0.5	12	0.41
Metaproteomics	0.5	13	0.36
Metaproteomics	0.5	14	0.38
Metaproteomics	0.5	15	0.36
Metaproteomics	0.5	16	0.43
Metaproteomics	0.5	17	0.36
Metaproteomics	0.5	18	0.42
Metaproteomics	0.5	19	0.39
Metaproteomics	0.5	20	0.4
Metaproteomics	0.5	21	0.44
Metaproteomics	0.5	22	0.41
Metaproteomics	0.5	23	0.4
Metaproteomics	0.5	24	0.39
Metaproteomics	0.5	25	0.42
Metaproteomics	0.5	26	0.35
Metaproteomics	0.5	27	0.36
Metaproteomics	0.5	28	0.38
Metaproteomics	0.5	29	0.5
Metaproteomics	0.5	30	0.41
Metaproteomics	0.5	31	0.37
Metaproteomics	0.5	32	0.39
Metaproteomics	0.5	33	0.41
Metaproteomics	0.5	34	0.38
Metaproteomics	0.5	35	0.35
Metaproteomics	0.5	36	0.42
Metaproteomics	0.5	37	0.41
Metaproteomics	0.5	38	0.35
Metaproteomics	0.5	39	0.35
Metaproteomics	0.5	40	0.38
Metaproteomics	0.5	41	0.36
Metaproteomics	0.5	42	0.33
Metaproteomics	0.5	43	0.4
Metaproteomics	0.5	44	0.41
Metaproteomics	0.5	45	0.37
Metaproteomics	0.5	46	0.38
Metaproteomics	0.5	47	0.39
Metaproteomics	0.5	48	0.37
Metaproteomics	0.5	49	0.37
Metaproteomics	0.5	50	0.39
Metaproteomics	0.5	51	0.33
Metaproteomics	0.5	52	0.36
Metaproteomics	0.5	53	0.39
Metaproteomics	0.5	54	0.42
Metaproteomics	0.5	55	0.4
Metaproteomics	0.5	56	0.35
Metaproteomics	0.5	57	0.36
Metaproteomics	0.5	58	0.35
Metaproteomics	0.5	59	0.38
Metaproteomics	0.5	60	0.41
Metaproteomics	0.5	61	0.37
Metaproteomics	0.5	62	0.39
Metaproteomics	0.5	63	0.36
Metaproteomics	0.5	64	0.38
Metaproteomics	0.5	65	0.36
Metaproteomics	0.5	66	0.38
Metaproteomics	0.5	67	0.38
Metaproteomics	0.5	68	0.37
Metaproteomics	0.5	69	0.43
Metaproteomics	0.5	70	0.4
Metaproteomics	0.5	71	0.42
Metaproteomics	0.5	72	0.4
Metaproteomics	0.5	73	0.33
Metaproteomics	0.5	74	0.39
Metaproteomics	0.5	75	0.45
Metaproteomics	0.5	76	0.38
Metaproteomics	0.5	77	0.34
Metaproteomics	0.5	78	0.37
Metaproteomics	0.5	79	0.45
Metaproteomics	0.5	80	0.35
Metaproteomics	0.5	81	0.4
Metaproteomics	0.5	82	0.3
Metaproteomics	0.5	83	0.38
Metaproteomics	0.5	84	0.32
Metaproteomics	0.5	85	0.38
Metaproteomics	0.5	86	0.42
Metaproteomics	0.5	87	0.37
Metaproteomics	0.5	88	0.42
Metaproteomics	0.5	89	0.35
Metaproteomics	0.5	90	0.39
Metaproteomics	0.5	91	0.39
Metaproteomics	0.5	92	0.42
Metaproteomics	0.5	93	0.36
Metaproteomics	0.5	94	0.4
Metaproteomics	0.5	95	0.38
Metaproteomics	0.5	96	0.45
Metaproteomics	0.5	97	0.41
Metaproteomics	0.5	98	0.38
Metaproteomics	0.5	99	0.37
Metaproteomics	0.7	0	0.38
Metaproteomics	0.7	1	0.45
Metaproteomics	0.7	2	0.39
Metaproteomics	0.7	3	0.39
Metaproteomics	0.7	4	0.43
Metaproteomics	0.7	5	0.48
Metaproteomics	0.7	6	0.41
Metaproteomics	0.7	7	0.45
Metaproteomics	0.7	8	0.34
Metaproteomics	0.7	9	0.41
Metaproteomics	0.7	10	0.36
Metaproteomics	0.7	11	0.36
Metaproteomics	0.7	12	0.4
Metaproteomics	0.7	13	0.44
Metaproteomics	0.7	14	0.41
Metaproteomics	0.7	15	0.41
Metaproteomics	0.7	16	0.4
Metaproteomics	0.7	17	0.38
Metaproteomics	0.7	18	0.39
Metaproteomics	0.7	19	0.37
Metaproteomics	0.7	20	0.39
Metaproteomics	0.7	21	0.38
Metaproteomics	0.7	22	0.41
Metaproteomics	0.7	23	0.4
Metaproteomics	0.7	24	0.37
Metaproteomics	0.7	25	0.4
Metaproteomics	0.7	26	0.38
Metaproteomics	0.7	27	0.43
Metaproteomics	0.7	28	0.42
Metaproteomics	0.7	29	0.45
Metaproteomics	0.7	30	0.38
Metaproteomics	0.7	31	0.34
Metaproteomics	0.7	32	0.39
Metaproteomics	0.7	33	0.39
Metaproteomics	0.7	34	0.4
Metaproteomics	0.7	35	0.4
Metaproteomics	0.7	36	0.36
Metaproteomics	0.7	37	0.42
Metaproteomics	0.7	38	0.36
Metaproteomics	0.7	39	0.4
Metaproteomics	0.7	40	0.43
Metaproteomics	0.7	41	0.39
Metaproteomics	0.7	42	0.36
Metaproteomics	0.7	43	0.38
Metaproteomics	0.7	44	0.35
Metaproteomics	0.7	45	0.38
Metaproteomics	0.7	46	0.38
Metaproteomics	0.7	47	0.41
Metaproteomics	0.7	48	0.42
Metaproteomics	0.7	49	0.39
Metaproteomics	0.7	50	0.44
Metaproteomics	0.7	51	0.4
Metaproteomics	0.7	52	0.34
Metaproteomics	0.7	53	0.39
Metaproteomics	0.7	54	0.38
Metaproteomics	0.7	55	0.36
Metaproteomics	0.7	56	0.37
Metaproteomics	0.7	57	0.34
Metaproteomics	0.7	58	0.37
Metaproteomics	0.7	59	0.4
Metaproteomics	0.7	60	0.42
Metaproteomics	0.7	61	0.34
Metaproteomics	0.7	62	0.36
Metaproteomics	0.7	63	0.37
Metaproteomics	0.7	64	0.36
Metaproteomics	0.7	65	0.41
Metaproteomics	0.7	66	0.42
Metaproteomics	0.7	67	0.41
Metaproteomics	0.7	68	0.34
Metaproteomics	0.7	69	0.47
Metaproteomics	0.7	70	0.4
Metaproteomics	0.7	71	0.36
Metaproteomics	0.7	72	0.38
Metaproteomics	0.7	73	0.33
Metaproteomics	0.7	74	0.45
Metaproteomics	0.7	75	0.43
Metaproteomics	0.7	76	0.39
Metaproteomics	0.7	77	0.4
Metaproteomics	0.7	78	0.38
Metaproteomics	0.7	79	0.39
Metaproteomics	0.7	80	0.36
Metaproteomics	0.7	81	0.43
Metaproteomics	0.7	82	0.36
Metaproteomics	0.7	83	0.36
Metaproteomics	0.7	84	0.33
Metaproteomics	0.7	85	0.4
Metaproteomics	0.7	86	0.43
Metaproteomics	0.7	87	0.33
Metaproteomics	0.7	88	0.45
Metaproteomics	0.7	89	0.41
Metaproteomics	0.7	90	0.43
Metaproteomics	0.7	91	0.46
Metaproteomics	0.7	92	0.43
Metaproteomics	0.7	93	0.37
Metaproteomics	0.7	94	0.37
Metaproteomics	0.7	95	0.39
Metaproteomics	0.7	96	0.49
Metaproteomics	0.7	97	0.47
Metaproteomics	0.7	98	0.46
Metaproteomics	0.7	99	0.4
Metaproteomics	0.9	0	0.38
Metaproteomics	0.9	1	0.34
Metaproteomics	0.9	2	0.35
Metaproteomics	0.9	3	0.3
Metaproteomics	0.9	4	0.39
Metaproteomics	0.9	5	0.36
Metaproteomics	0.9	6	0.36
Metaproteomics	0.9	7	0.31
Metaproteomics	0.9	8	0.31
Metaproteomics	0.9	9	0.39
Metaproteomics	0.9	10	0.31
Metaproteomics	0.9	11	0.29
Metaproteomics	0.9	12	0.35
Metaproteomics	0.9	13	0.33
Metaproteomics	0.9	14	0.42
Metaproteomics	0.9	15	0.4
Metaproteomics	0.9	16	0.36
Metaproteomics	0.9	17	0.37
Metaproteomics	0.9	18	0.36
Metaproteomics	0.9	19	0.38
Metaproteomics	0.9	20	0.39
Metaproteomics	0.9	21	0.37
Metaproteomics	0.9	22	0.37
Metaproteomics	0.9	23	0.41
Metaproteomics	0.9	24	0.35
Metaproteomics	0.9	25	0.41
Metaproteomics	0.9	26	0.41
Metaproteomics	0.9	27	0.38
Metaproteomics	0.9	28	0.37
Metaproteomics	0.9	29	0.37
Metaproteomics	0.9	30	0.43
Metaproteomics	0.9	31	0.32
Metaproteomics	0.9	32	0.42
Metaproteomics	0.9	33	0.35
Metaproteomics	0.9	34	0.4
Metaproteomics	0.9	35	0.37
Metaproteomics	0.9	36	0.34
Metaproteomics	0.9	37	0.4
Metaproteomics	0.9	38	0.35
Metaproteomics	0.9	39	0.34
Metaproteomics	0.9	40	0.4
Metaproteomics	0.9	41	0.37
Metaproteomics	0.9	42	0.38
Metaproteomics	0.9	43	0.37
Metaproteomics	0.9	44	0.3
Metaproteomics	0.9	45	0.33
Metaproteomics	0.9	46	0.42
Metaproteomics	0.9	47	0.36
Metaproteomics	0.9	48	0.36
Metaproteomics	0.9	49	0.32
Metaproteomics	0.9	50	0.4
Metaproteomics	0.9	51	0.41
Metaproteomics	0.9	52	0.29
Metaproteomics	0.9	53	0.39
Metaproteomics	0.9	54	0.35
Metaproteomics	0.9	55	0.41
Metaproteomics	0.9	56	0.39
Metaproteomics	0.9	57	0.37
Metaproteomics	0.9	58	0.41
Metaproteomics	0.9	59	0.35
Metaproteomics	0.9	60	0.4
Metaproteomics	0.9	61	0.32
Metaproteomics	0.9	62	0.32
Metaproteomics	0.9	63	0.42
Metaproteomics	0.9	64	0.38
Metaproteomics	0.9	65	0.37
Metaproteomics	0.9	66	0.42
Metaproteomics	0.9	67	0.34
Metaproteomics	0.9	68	0.38
Metaproteomics	0.9	69	0.35
Metaproteomics	0.9	70	0.38
Metaproteomics	0.9	71	0.41
Metaproteomics	0.9	72	0.4
Metaproteomics	0.9	73	0.39
Metaproteomics	0.9	74	0.29
Metaproteomics	0.9	75	0.36
Metaproteomics	0.9	76	0.34
Metaproteomics	0.9	77	0.35
Metaproteomics	0.9	78	0.36
Metaproteomics	0.9	79	0.4
Metaproteomics	0.9	80	0.38
Metaproteomics	0.9	81	0.36
Metaproteomics	0.9	82	0.36
Metaproteomics	0.9	83	0.31
Metaproteomics	0.9	84	0.39
Metaproteomics	0.9	85	0.33
Metaproteomics	0.9	86	0.41
Metaproteomics	0.9	87	0.32
Metaproteomics	0.9	88	0.33
Metaproteomics	0.9	89	0.4
Metaproteomics	0.9	90	0.35
Metaproteomics	0.9	91	0.29
Metaproteomics	0.9	92	0.37
Metaproteomics	0.9	93	0.35
Metaproteomics	0.9	94	0.42
Metaproteomics	0.9	95	0.37
Metaproteomics	0.9	96	0.4
Metaproteomics	0.9	97	0.36
Metaproteomics	0.9	98	0.38
Metaproteomics	0.9	99	0.34

[truncated: 7 more sheets: FigS8d, FigS9, FigS14a, FigS14b&g, FigS14c&e, FigS14d&f, FigS17]
